# Supplementary material for: Altered immune phenotype and DNA methylation in panic disorder
Source: Clin Epigenetics. 2020 Nov 18;12:177. doi: 10.1186/s13148-020-00972-9 (PMC7672933; doi:10.1186/s13148-020-00972-9)
Supplement: Supplementary file 1 — Additional file 1. Epigenome-wide association study CpGs associated with Panic Disorder adjusted for age, sex, and cell-type proportions. [file 13148_2020_972_MOESM1_ESM.csv]

chr	Name	Relation_to_Island	UCSC_RefGene_Name	UCSC_RefGene_Group	P.Value	adj.P.Val	logFC	Bonferroni_Sig
chr8	cg21177558	OpenSea	PBK	Body	8.810466387473951e-10	1.5556433561890836e-4	-0.3003949889634495	1
chr9	cg01822570	OpenSea	C9orf84	TSS200	1.5166142934081831e-9	1.5556433561890836e-4	-0.2698441921303131	1
chr6	cg08475898	OpenSea	C6orf10	Body	1.6790693519222865e-9	1.5556433561890836e-4	-0.2558702389978027	1
chr6	cg05472743	N_Shelf	NDUFAF4	Body	1.8659566043907816e-9	1.5556433561890836e-4	-0.2411978130156481	1
chr3	cg07192491	N_Shelf			2.4778380519331132e-9	1.6526139114412055e-4	-0.24473576287245233	1
chr5	cg27085107	N_Shelf			3.122213439651875e-9	1.7353210260694462e-4	-0.2732593270311968	1
chr16	cg09539395	OpenSea	ACSM3;ERI2;ACSM3	Body;Body;Body	7.812869143108536e-9	2.6791954017574553e-4	-0.2222734797295079	1
chr6	cg02777447	OpenSea	CD2AP	Body	8.347645549634667e-9	2.6791954017574553e-4	-0.2812446975716478	1
chr6	cg22010963	S_Shore	C6orf165;C6orf165	Body;Body	9.104009562453656e-9	2.6791954017574553e-4	-0.21470828419601082	1
chr13	ch.13.36776443F	OpenSea			9.568637446622589e-9	2.6791954017574553e-4	0.24979826231709362	1
chr4	cg08619385	S_Shelf	SMARCA5	Body	9.816370220381461e-9	2.6791954017574553e-4	-0.21898140338535274	1
chr6	cg02449202	OpenSea	MEP1A	TSS200	9.950811447977697e-9	2.6791954017574553e-4	-0.20892643614226472	1
chr12	cg05168215	OpenSea	PIK3C2G	5'UTR	1.094924554342488e-8	2.6791954017574553e-4	-0.25266914241299654	1
chr12	cg11704114	OpenSea	SLCO1A2	5'UTR	1.1247705440103987e-8	2.6791954017574553e-4	-0.2257957351063054	1
chr10	cg05005367	S_Shelf	RBM20	Body	1.4357693945286074e-8	3.11796827293868e-4	-0.20041257788542804	1
chr11	cg02235529	OpenSea	OR8U8;OR5M11	Body;TSS1500	1.4959710316697268e-8	3.11796827293868e-4	-0.20175830251219884	1
chr17	cg04740046	N_Shelf			1.61656735554907e-8	3.1711250891832256e-4	-0.17905936737915387	1
chr14	cg06366345	OpenSea	SNORD114-31	Body	2.298785575810183e-8	4.258870639086689e-4	-0.22384105002301527	1
chr15	cg19846295	OpenSea			3.1583195153070293e-8	5.201889037821896e-4	-0.16699723850471154	1
chr11	cg09918512	N_Shore	CWF19L2	Body	3.219885138230148e-8	5.201889037821896e-4	-0.24774680960627646	1
chr6	cg16019620	OpenSea	MEP1A	TSS200	3.292082091465165e-8	5.201889037821896e-4	-0.21346745660959246	1
chr6	cg21863721	OpenSea	C6orf94;LTV1	TSS1500;Body	3.482434729809146e-8	5.201889037821896e-4	-0.21074974138332495	1
chr13	cg15706776	OpenSea	PCDH9;PCDH9	Body;Body	3.6523604963227295e-8	5.201889037821896e-4	-0.25229274147351977	1
chr4	cg13488020	OpenSea	SEC24D	Body	3.943264734210648e-8	5.201889037821896e-4	-0.20960061798167634	1
chr8	cg16734451	OpenSea	NRG1;NRG1;NRG1;NRG1;NRG1;NRG1;NRG1;NRG1;NRG1;NRG1;NRG1;NRG1	Body;Body;Body;Body;Body;Body;Body;Body;Body;Body;Body;Body	4.113000894982921e-8	5.201889037821896e-4	-0.24955625920586733	1
chr2	cg16970492	N_Shelf	GTF3C2;GTF3C2	5'UTR;5'UTR	4.355642381846444e-8	5.201889037821896e-4	-0.21423112031572983	1
chr1	cg18979762	S_Shore	EGLN1;EGLN1	1stExon;5'UTR	4.410468120379058e-8	5.201889037821896e-4	-0.24843940084000737	1
chr17	cg10910267	OpenSea	TANC2	TSS1500	4.42517800201551e-8	5.201889037821896e-4	-0.3643104289009616	1
chr6	cg03078685	OpenSea	RBM24;RBM24;RBM24	3'UTR;3'UTR;3'UTR	4.7414319213136494e-8	5.201889037821896e-4	-0.20257589669935405	1
chr15	cg06572974	OpenSea	CHD2;CHD2	TSS1500;TSS1500	4.7669358451049435e-8	5.201889037821896e-4	-0.319264464714738	1
chr14	cg03544502	OpenSea	KLHL28	3'UTR	4.911804283310805e-8	5.201889037821896e-4	-0.25130415776049636	1
chr1	cg12718307	OpenSea	LYST	Body	4.99163213306687e-8	5.201889037821896e-4	-0.19152056869562134	1
chr2	cg12263655	OpenSea			5.161346010104206e-8	5.215759109404668e-4	-0.19587524313101923	1
chr1	cg25605307	OpenSea	GLT25D2	Body	6.217266633976306e-8	5.993481313395727e-4	-0.1788599808562157	1
chr10	cg07180427	S_Shore	FGFBP3;FGFBP3	1stExon;5'UTR	6.290406471437495e-8	5.993481313395727e-4	0.19947539325435598	1
chr2	cg14824536	OpenSea	UBR3	Body	6.548076295194208e-8	6.065683152347415e-4	-0.26093629026689236	1
chr12	cg11143193	N_Shelf			7.286702986360562e-8	6.198962401811305e-4	0.18888045145928278	1
chr1	cg09861436	N_Shelf	SLC35D1	Body	7.723721461758108e-8	6.198962401811305e-4	-0.22260179919919582	1
chr4	cg18610569	OpenSea			7.771474455385494e-8	6.198962401811305e-4	-0.2620602578242768	1
chr6	cg08270888	OpenSea			7.877225259329536e-8	6.198962401811305e-4	-0.20226389655140461	1
chr2	cg16876636	OpenSea	PPIG	3'UTR	8.045483179746256e-8	6.198962401811305e-4	-0.19035923944310001	1
chr18	cg05593726	OpenSea	ANKRD12;ANKRD12	3'UTR;3'UTR	8.284672330338967e-8	6.198962401811305e-4	-0.2692780371768104	1
chr17	cg23490425	OpenSea	OR1D2	TSS1500	8.370446596672722e-8	6.198962401811305e-4	-0.2332102134292823	1
chr7	cg17959486	OpenSea	LOC441204	TSS1500	8.500689418033386e-8	6.198962401811305e-4	-0.19602285338322759	1
chr1	cg06869505	OpenSea	TMEM51;TMEM51;TMEM51;TMEM51	5'UTR;5'UTR;5'UTR;5'UTR	8.500826983354391e-8	6.198962401811305e-4	-0.22246695242079417	1
chr6	cg23698950	OpenSea	TRIM40	Body	8.550831401177286e-8	6.198962401811305e-4	-0.2384805435224879	1
chr14	cg05478628	OpenSea	RNASE9;RNASE9;RNASE9;RNASE9;RNASE9;RNASE9;RNASE9	TSS1500;TSS1500;TSS1500;TSS1500;TSS1500;TSS1500;TSS1500	9.048613654717689e-8	6.201818260394787e-4	-0.2356107850273936	1
chr10	cg06532823	OpenSea	RAB18	Body	9.204113940765356e-8	6.201818260394787e-4	-0.21554366651601486	1
chr17	cg07505964	N_Shelf	SKA2;SKA2;MIR301A	Body;Body;TSS1500	9.234998165200713e-8	6.201818260394787e-4	-0.20153074309430152	1
chr5	cg13019512	OpenSea	NPM1;NPM1	Body;Body	9.422016630042848e-8	6.201818260394787e-4	-0.1800377917977267	1
chr21	cg06565377	S_Shelf			9.773898401308473e-8	6.201818260394787e-4	-0.2830220520865038	1
chr20	cg14741366	N_Shelf	DPM1	Body	9.784767429825608e-8	6.201818260394787e-4	-0.22895116604880528	1
chr13	cg11748059	OpenSea	DOCK9;DOCK9;DOCK9;DOCK9	Body;Body;Body;Body	9.856583706947775e-8	6.201818260394787e-4	-0.19238568196495498	1
chr3	cg17280398	OpenSea	PIK3CB	TSS200	1.0421785672321153e-7	6.384631316123824e-4	-0.204913594806015	1
chr6	cg01797979	OpenSea			1.0530040044105037e-7	6.384631316123824e-4	-0.19112251702776104	1
chr13	cg10908752	OpenSea	MBNL2;MBNL2	3'UTR;3'UTR	1.1329988327321519e-7	6.645654342083305e-4	-0.20637992000535907	1
chr14	cg10066683	OpenSea	PCNX	Body	1.1359104996079165e-7	6.645654342083305e-4	-0.25102452124080876	1
chr10	cg23476276	OpenSea			1.175165590158099e-7	6.75677665241953e-4	-0.1828667380953486	1
chr4	cg27297051	S_Shelf	ELMOD2	Body	1.210023885601578e-7	6.839280599093706e-4	-0.2024532808194836	1
chr7	cg27223891	OpenSea			1.314673460542621e-7	6.9737353317056e-4	-0.2341777850189686	1
chr5	cg11319477	OpenSea			1.316763364467502e-7	6.9737353317056e-4	-0.1937234481064596	1
chr2	cg12221864	OpenSea	WDR43	Body	1.3362322148729981e-7	6.9737353317056e-4	-0.17723432178087764	0
chr4	cg19138214	OpenSea	SMR3B	TSS1500	1.3489324435771133e-7	6.9737353317056e-4	-0.197504504264813	0
chr4	cg26612230	OpenSea	PDLIM5;PDLIM5;PDLIM5;PDLIM5;PDLIM5	Body;3'UTR;Body;3'UTR;Body	1.3602413442247252e-7	6.9737353317056e-4	-0.2545465402087594	0
chr12	cg04626413	OpenSea	SLC2A13	Body	1.365022558571529e-7	6.9737353317056e-4	-0.1921141254453622	0
chr10	cg02603140	OpenSea	WAC;WAC;WAC	Body;Body;Body	1.3868754544909033e-7	6.9737353317056e-4	-0.23902076830510416	0
chr4	cg18872881	OpenSea	PPP3CA;PPP3CA;PPP3CA	Body;Body;Body	1.401108517250787e-7	6.9737353317056e-4	-0.2395277892756762	0
chr15	cg25875908	OpenSea	CHD2;CHD2	TSS1500;TSS1500	1.4681051914685268e-7	7.199738987437247e-4	-0.28842930464383487	0
chr8	cg10451262	N_Shelf	ZHX1;ZHX1	5'UTR;5'UTR	1.547485183467694e-7	7.479040746342363e-4	-0.24158310826478013	0
chr1	cg17111846	OpenSea	C1orf185	TSS200	1.630046930745144e-7	7.765520291685142e-4	-0.23465129472900853	0
chr2	cg09349723	OpenSea	PLCL1	3'UTR	1.7388375988309873e-7	8.151676394185183e-4	-0.20238635126836815	0
chr16	cg03388493	OpenSea			1.7599929842099e-7	8.151676394185183e-4	-0.23751100751818693	0
chr6	cg25642974	OpenSea	C6orf94;LTV1	TSS1500;Body	1.8135394318053727e-7	8.284620769575669e-4	-0.17399169714736387	0
chr3	cg13518611	S_Shelf			1.8463571763487527e-7	8.320558713670348e-4	-0.2059762086931698	0
chr11	cg06517489	N_Shelf	SLC17A6	TSS1500	1.9406599041468168e-7	8.628924322333018e-4	0.19494980313155738	0
chr6	cg20838203	OpenSea	HBS1L;HBS1L	3'UTR;3'UTR	2.0090001052449907e-7	8.731466104963715e-4	-0.2208339321013319	0
chr11	cg01504589	OpenSea	ZC3H12C	3'UTR	2.0285431799690382e-7	8.731466104963715e-4	-0.2731742347440455	0
chr9	cg14429381	OpenSea	MURC	Body	2.0531142421096944e-7	8.731466104963715e-4	-0.18383712813765082	0
chr1	cg22686716	OpenSea	TRIM33;TRIM33	Body;Body	2.0888924700638259e-7	8.731466104963715e-4	-0.21642448406585657	0
chr11	cg03699633	OpenSea	PGM2L1	Body	2.0946365090368426e-7	8.731466104963715e-4	-0.2674036110029024	0
chr4	cg14769792	OpenSea	FAM13AOS	TSS1500	2.12294842289111e-7	8.740231075522278e-4	-0.2042419519945172	0
chr1	cg13391935	S_Shelf			2.2028473960681887e-7	8.958577399919799e-4	-0.19899756829447135	0
chr11	cg26200484	OpenSea			2.285953374559356e-7	9.184547534875656e-4	-0.1794171082863921	0
chr17	cg17807683	OpenSea	OR1D2	TSS1500	2.514405498375236e-7	9.982159895150897e-4	-0.22300478758146575	0
chr6	cg01828813	S_Shelf	COL11A2;COL11A2;COL11A2	Body;Body;Body	2.572493910854073e-7	0.0010092619963502417	0.1397492526442758	0
chr2	cg20340149	Island	CLASP1;CLASP1;CLASP1	TSS200;TSS200;TSS200	2.615763855884005e-7	0.001014305017321328	-0.08046359943234614	0
chr14	cg01767862	OpenSea	SNORD114-28	TSS1500	2.7058175497303814e-7	0.0010371647478925722	-0.250571088992175	0
chr4	cg06812793	OpenSea	FAM190A	Body	2.795832947751603e-7	0.0010594904267991554	-0.17714151004314913	0
chr4	cg26164897	S_Shelf	SLIT2	Body	3.000532371843871e-7	0.0011242859941911485	-0.2353620392817862	0
chr4	cg21892685	N_Shelf			3.171258807671862e-7	0.0011676463603112763	-0.18374634784614888	0
chr10	cg17123539	OpenSea	ABLIM1;ABLIM1;ABLIM1;ABLIM1	Body;Body;Body;Body	3.186282158346587e-7	0.0011676463603112763	-0.1866682107212368	0
chr8	cg11209218	S_Shelf	OTUD6B	Body	3.346703593281305e-7	0.0011908285870443466	-0.22002523797440654	0
chr1	cg21776577	OpenSea	XPR1;XPR1	Body;Body	3.361190441031345e-7	0.0011908285870443466	-0.19470696834369652	0
chr2	cg18149011	OpenSea	NCOA1;NCOA1;NCOA1	TSS1500;TSS1500;TSS1500	3.3809280681306014e-7	0.0011908285870443466	-0.1560343628196959	0
chr10	cg18458017	OpenSea	BICC1	Body	3.392379003451879e-7	0.0011908285870443466	-0.20110517020957644	0
chr1	cg07792427	OpenSea	CDC14A	3'UTR	3.524380195566768e-7	0.0012090110302215853	-0.20673967095750168	0
chr12	cg09906066	OpenSea			3.5516491907897906e-7	0.0012090110302215853	-0.18963844178136843	0
chr1	cg26063625	N_Shore	PRDM2;PRDM2;PRDM2	Body;Body;Body	3.552939794161412e-7	0.0012090110302215853	-0.16964411612436325	0
chr6	cg04471701	OpenSea	LCA5;LCA5	5'UTR;5'UTR	3.6635369815968484e-7	0.0012340531808948843	-0.2526086679327603	0
chr1	cg15927465	OpenSea			3.7264384786602847e-7	0.001242688977425153	-0.2099408493100873	0
chr4	cg24869834	OpenSea	SLC7A11	Body	3.7762768952772165e-7	0.0012468406363961891	-0.1536571669398055	0
chr10	cg00156395	OpenSea	USP6NL;USP6NL	Body;Body	3.8148574917425696e-7	0.0012472302563615886	-0.2320966516371235	0
chr3	cg27104413	OpenSea	SENP7;SENP7	3'UTR;3'UTR	3.8753812286400363e-7	0.0012547167541219909	-0.23609824831299475	0
chr15	cg22412481	S_Shelf	KIF23;KIF23	Body;Body	3.970797498250683e-7	0.0012732476720376342	-0.18506609546600455	0
chr5	cg17491365	OpenSea	TMEM232	Body	4.119318734532114e-7	0.0013082917069267	-0.2116564948620787	0
chr8	cg19595499	N_Shelf	C8orf59;C8orf59;C8orf59;C8orf59	Body;Body;Body;Body	4.470327725673166e-7	0.0013856001443024039	-0.16007279593404145	0
chr12	cg18559471	OpenSea	PPP1R12A;PPP1R12A;PPP1R12A	Body;Body;Body	4.52215502514255e-7	0.0013856001443024039	-0.33072980884528635	0
chr3	cg12333618	OpenSea	SPATA16	TSS200	4.525729898326819e-7	0.0013856001443024039	-0.15612796680611474	0
chr18	cg06891858	S_Shore	MIB1	Body	4.5289333280045227e-7	0.0013856001443024039	-0.21177283853670406	0
chr1	cg18289580	OpenSea	ALG6	3'UTR	4.6928564455976195e-7	0.0014154312906057868	-0.20587441812620128	0
chr1	cg12743388	OpenSea			4.71132734766634e-7	0.0014154312906057868	-0.1875533361187859	0
chr6	cg00078259	OpenSea			4.854411302516032e-7	0.0014453966310283427	-0.2044194701939785	0
chr4	cg22794775	OpenSea	TET2;TET2	5'UTR;5'UTR	4.906036624464056e-7	0.0014478408738846451	-0.1912164535737664	0
chr7	cg19286658	OpenSea	PRPS1L1	TSS1500	4.963111833534488e-7	0.0014518364659081118	-0.20245270808804136	0
chr5	cg18370979	OpenSea	FAM172A;FAM172A;FAM172A;FAM172A	Body;5'UTR;5'UTR;5'UTR	5.236085386630215e-7	0.0015183691466504848	-0.20632497026933805	0
chr14	cg04997124	OpenSea	SNORD113-2	TSS1500	5.445606378134073e-7	0.0015655132494601489	-0.2002488903083763	0
chr7	cg17933148	OpenSea			5.735795067061802e-7	0.0016348437633920538	-0.18979291044404262	0
chr14	cg18295261	N_Shore	FBXO34	TSS1500	5.859686864418459e-7	0.0016543841575353644	-0.18722847205435683	0
chr6	cg10092152	OpenSea	LRRC1	Body	5.903571581620083e-7	0.0016543841575353644	-0.17276146065296055	0
chr6	cg05556535	OpenSea			5.960594338412998e-7	0.0016562193623512603	-0.1375782803502106	0
chr6	cg13441193	N_Shelf			6.035701457608365e-7	0.0016562193623512603	-0.21164042014643028	0
chr2	cg09155539	OpenSea			6.05911503293622e-7	0.0016562193623512603	-0.2094316310666886	0
chr2	cg24681125	N_Shelf			6.213906611735846e-7	0.0016847214333130553	-0.1641533051193133	0
chr5	cg26647646	OpenSea	XRCC4;XRCC4;XRCC4	Body;Body;Body	6.327188306288406e-7	0.0017016003461231865	-0.18908885105736173	0
chr6	cg03354616	OpenSea	BCKDHB;BCKDHB	Body;Body	6.687566576247078e-7	0.001774974312338754	-0.17975158554855222	0
chr1	cg12626411	OpenSea	PRG4;PRG4;PRG4;MIR548F1;PRG4	5'UTR;5'UTR;5'UTR;Body;5'UTR	6.836848938364084e-7	0.001774974312338754	-0.2035711903486817	0
chr3	cg12353670	N_Shelf			6.88171836893601e-7	0.001774974312338754	-0.19465029804307035	0
chr3	cg04056904	N_Shore			6.912728718676327e-7	0.001774974312338754	-0.1858196353714569	0
chr4	cg09450097	OpenSea			6.935412862575521e-7	0.001774974312338754	-0.19216088473479495	0
chr3	cg10729854	OpenSea			6.944648649637128e-7	0.001774974312338754	-0.2102434951808439	0
chr11	cg03096378	OpenSea	EXPH5;EXPH5;EXPH5	3'UTR;3'UTR;3'UTR	6.972602020408385e-7	0.001774974312338754	-0.17346778144119004	0
chr13	cg14863944	OpenSea			7.085380302074191e-7	0.0017815717144774015	-0.23255001579209153	0
chr7	cg05533210	S_Shelf	KIAA0895	Body	7.105366095780975e-7	0.0017815717144774015	-0.2013985371492497	0
chr4	cg25663524	OpenSea	NFKB1;NFKB1	Body;Body	7.47174002698311e-7	0.0018594540242226124	-0.17798407083494014	0
chr10	cg01317050	N_Shelf	WAPAL	5'UTR	7.586553924314037e-7	0.0018740417897232006	-0.2047941278736565	0
chr1	cg11814564	OpenSea	CAMSAP1L1	Body	7.836068647194524e-7	0.0019214443649983697	-0.18949797351882075	0
chr1	cg22712955	S_Shelf	PDE4DIP;PDE4DIP	Body;Body	8.187704926664696e-7	0.001979556850287714	-0.1345464020097785	0
chr4	cg25788103	OpenSea	EGF	Body	8.229918072478904e-7	0.001979556850287714	-0.17326400541396203	0
chr5	cg18837178	N_Shelf			8.289168577354729e-7	0.001979556850287714	-0.2185019272688211	0
chr3	cg05923681	OpenSea	PBRM1;PBRM1;PBRM1	3'UTR;3'UTR;3'UTR	8.35541444047267e-7	0.001979556850287714	-0.20033236153044806	0
chr13	cg06018095	OpenSea	ZC3H13	Body	8.409471773377837e-7	0.001979556850287714	-0.20731997629124885	0
chr2	cg21664866	OpenSea	ITSN2;ITSN2;ITSN2	Body;Body;Body	8.463407615889671e-7	0.001979556850287714	-0.1723386210736554	0
chr15	cg00759508	OpenSea	CHD2;CHD2	TSS1500;TSS1500	8.556707856441202e-7	0.001979556850287714	-0.2851586398698493	0
chr1	cg12277524	OpenSea	PDE4B;PDE4B	5'UTR;5'UTR	8.594587911884171e-7	0.001979556850287714	-0.15960724453138106	0
chr5	cg21229718	OpenSea	CSNK1A1;CSNK1A1	Body;Body	8.607310903886556e-7	0.001979556850287714	-0.20251261744321555	0
chr2	cg11228136	OpenSea			8.724029993941986e-7	0.0019919283311297564	-0.19231216388172628	0
chr18	cg24193422	OpenSea	KIAA1012	3'UTR	8.780566832576389e-7	0.0019919283311297564	-0.17579093391220937	0
chr17	cg18062874	S_Shelf			9.131796569550084e-7	0.002047163410783095	-0.2453725371092759	0
chr10	cg16348164	OpenSea	OR13A1	TSS1500	9.15236629618451e-7	0.002047163410783095	-0.19535579150599358	0
chr5	cg25619717	OpenSea	FEM1C	Body	9.263446583845064e-7	0.002047163410783095	-0.20851350814946212	0
chr10	cg05901114	OpenSea	PARD3	Body	9.269599435893934e-7	0.002047163410783095	-0.1932727896152665	0
chr17	cg16762534	OpenSea	RABEP1;RABEP1	Body;Body	9.640600337219793e-7	0.002095631511345671	-0.17417576156082543	0
chr6	cg02876191	OpenSea			9.684249595424273e-7	0.002095631511345671	-0.2129614752167669	0
chr15	cg13571319	OpenSea	UACA;UACA	3'UTR;3'UTR	9.715166218660408e-7	0.002095631511345671	-0.19880652051821057	0
chr2	cg07896068	OpenSea	ITGB6	TSS200	9.74042995986491e-7	0.002095631511345671	-0.17544242453947387	0
chr7	cg07186765	N_Shore	GARS	TSS1500	9.895352165980974e-7	0.00210124657820275	0.19276099269337119	0
chr6	cg05266796	OpenSea	ATXN1;ATXN1	5'UTR;5'UTR	9.923876781222667e-7	0.00210124657820275	-0.20056934961422207	0
chr6	cg09348360	OpenSea	SCAND3	Body	9.990558562382372e-7	0.00210124657820275	-0.17908168962273358	0
chr3	cg24863255	OpenSea	TMEM212	TSS200	1.0018568063783246e-6	0.00210124657820275	-0.18558984618209032	0
chr18	cg27419474	S_Shore	CXXC1;CXXC1;CXXC1;CXXC1	5'UTR;1stExon;5'UTR;1stExon	1.0199755733205475e-6	0.0021205308439470045	0.1570474512851565	0
chr5	cg09080091	OpenSea	MAP3K1	3'UTR	1.0241293931233634e-6	0.0021205308439470045	-0.20214366834037875	0
chr12	cg19796955	OpenSea	TBK1	3'UTR	1.0301278242990255e-6	0.0021205308439470045	-0.19986736084091247	0
chr6	cg08559317	N_Shelf	SMOC2;SMOC2	Body;Body	1.0460779194289179e-6	0.002140153487688565	-0.23605221186934772	0
chr4	cg03580236	OpenSea	FAT1	Body	1.11127194015296e-6	0.0022434770079406167	-0.23198828263022794	0
chr8	cg05740575	S_Shelf	CTHRC1	Body	1.1211432318667864e-6	0.0022434770079406167	-0.21971314735099792	0
chr1	cg26826631	S_Shelf	CD55;CD55	Body;Body	1.1213897028991334e-6	0.0022434770079406167	-0.17487614718649452	0
chr6	cg18116813	OpenSea	MAP3K7;MAP3K7;MAP3K7;MAP3K7	3'UTR;3'UTR;3'UTR;3'UTR	1.1234910154045171e-6	0.0022434770079406167	-0.20283185041958185	0
chr10	cg08353444	OpenSea	BICC1	Body	1.1930580616427088e-6	0.0023682131508246957	-0.1844496388960663	0
chr1	cg20929557	OpenSea	ITLN1	TSS1500	1.215226783932293e-6	0.00239794445372164	-0.2027058629500698	0
chr4	cg04661810	OpenSea	TRIM2;ANXA2P1;TRIM2	Body;TSS1500;Body	1.2515962226237702e-6	0.0024551826866138367	-0.1383595603927852	0
chr15	cg21541477	OpenSea	FGF7;C15orf33	Body;Body	1.2610499101577894e-6	0.0024592611870731546	-0.2051623129325506	0
chr1	cg23113318	OpenSea	RNF11	3'UTR	1.2971421435234678e-6	0.002508995398841361	-0.17841053336579918	0
chr2	cg19284108	OpenSea	MERTK	3'UTR	1.3015998128804375e-6	0.002508995398841361	-0.16507118194366788	0
chr4	cg25655854	OpenSea			1.3236681098670407e-6	0.0025368707908640853	-0.16847067344239802	0
chr10	cg07625992	OpenSea	PHYHIPL;FAM13C;PHYHIPL;FAM13C;FAM13C;FAM13C	3'UTR;3'UTR;3'UTR;3'UTR;3'UTR;3'UTR	1.3979622756937808e-6	0.0026639489242062074	-0.18154481738259398	0
chr1	cg13380669	N_Shore	C1orf114	5'UTR	1.4075658182452283e-6	0.002667009326719321	-0.23917807252588605	0
chr8	cg15902350	N_Shelf			1.500868132435578e-6	0.0028178990808430423	-0.20666825282371684	0
chr13	cg07913137	OpenSea	DIAPH3;DIAPH3	TSS1500;Body	1.5041008171131062e-6	0.0028178990808430423	-0.23762558017310595	0
chr15	cg20033079	OpenSea	MIR628;CCPG1;CCPG1	TSS1500;Body;Body	1.5239480186084424e-6	0.002829806751603497	-0.2120165308902885	0
chr12	cg25499769	N_Shore			1.53174813885357e-6	0.002829806751603497	-0.16060674654735757	0
chr6	cg00379266	OpenSea	RBM16	Body	1.5423928943980749e-6	0.002829806751603497	-0.17787828761968844	0
chr1	cg15390741	OpenSea	EPS15;EPS15	Body;Body	1.5494885734084085e-6	0.002829806751603497	-0.19513110093299896	0
chr14	cg04875212	S_Shelf	EIF2S1	5'UTR	1.5528852957560746e-6	0.002829806751603497	-0.1682126821471795	0
chr17	cg04266873	OpenSea	LUC7L3;LUC7L3	3'UTR;3'UTR	1.5736923102292413e-6	0.002835179960115188	-0.1765142641994761	0
chr2	cg13484946	Island	KIAA1841;KIAA1841	5'UTR;TSS200	1.5784878366511633e-6	0.002835179960115188	-0.09709933879673716	0
chr14	cg16152954	OpenSea	CHD8;CHD8	TSS1500;5'UTR	1.5857064148796012e-6	0.002835179960115188	-0.14877791031352577	0
chr3	cg17879636	OpenSea	CRYGS	TSS200	1.589841197021522e-6	0.002835179960115188	-0.13269222658598526	0
chr1	cg08470408	OpenSea	MIR548F1	TSS1500	1.6090851732549909e-6	0.0028542346515526658	-0.17502620145854977	0
chr10	cg22782105	OpenSea	ARID5B	Body	1.7001932672250773e-6	0.0029444342435048167	-0.18338404784847856	0
chr5	cg06902685	N_Shelf	CETN3	Body	1.7020481710551062e-6	0.0029444342435048167	-0.20886033465917947	0
chr3	cg26032026	OpenSea	SATB1;SATB1	Body;Body	1.7107292694481486e-6	0.0029444342435048167	-0.19656075876903245	0
chr18	cg01941619	OpenSea	MEP1B	1stExon	1.7112706459402258e-6	0.0029444342435048167	-0.1662475670494286	0
chr12	cg10195814	OpenSea	KLRC4	Body	1.7129009589473473e-6	0.0029444342435048167	-0.2602843243283568	0
chr14	cg08109266	OpenSea	MIPOL1	Body	1.712912187094043e-6	0.0029444342435048167	-0.20820486850294556	0
chr19	cg03538814	S_Shelf	LSM14A;LSM14A	Body;Body	1.7586188208093987e-6	0.0030074997217676793	-0.14683123947474844	0
chr7	cg27470827	OpenSea	CACNA2D1	Body	1.775007744497809e-6	0.0030200398348335963	-0.13135706051383098	0
chr10	cg14526525	S_Shore	FGFBP3;FGFBP3	1stExon;5'UTR	1.816373572055513e-6	0.0030747332103324893	0.20624939121366048	0
chr7	cg15779843	N_Shore	RPA3	Body	1.8327774656960482e-6	0.003075651884660079	-0.17740309229947754	0
chr5	cg08568504	OpenSea	LMNB1	3'UTR	1.8353621218947994e-6	0.003075651884660079	-0.19441105653689952	0
chr2	cg17844035	OpenSea			1.878856399096091e-6	0.0031327957655708266	0.10096720232536693	0
chr6	cg09784724	OpenSea	UBE2J1	3'UTR	1.9135792493145205e-6	0.0031746675988612986	-0.16147547382369976	0
chr5	cg06042124	OpenSea	LOC285627	TSS200	1.9483806815041294e-6	0.0031746675988612986	-0.1675289445707411	0
chr1	cg03724279	OpenSea			1.949427485662798e-6	0.0031746675988612986	-0.17268705928441339	0
chr11	cg22894076	N_Shelf			1.9695013307827867e-6	0.0031746675988612986	-0.16414831240334213	0
chr19	cg00749323	N_Shelf	ZNF43	Body	1.975878493553594e-6	0.0031746675988612986	-0.15709959569775742	0
chr3	cg18504014	OpenSea	ZBTB38	3'UTR	1.9763913823854984e-6	0.0031746675988612986	-0.17104384720826504	0
chr21	cg10273072	OpenSea	C21orf34	TSS1500	1.9801522722598915e-6	0.0031746675988612986	-0.18093663321224307	0
chr8	cg13405608	OpenSea	MSRA;MSRA;MSRA	Body;TSS1500;Body	1.9867133931152432e-6	0.0031746675988612986	-0.17884472237100998	0
chr13	cg08110054	OpenSea	SLAIN1	Body	1.993072599191656e-6	0.0031746675988612986	-0.18303517847499648	0
chr12	cg00047843	OpenSea	TMTC2	Body	1.999166951324889e-6	0.0031746675988612986	-0.1276823002446442	0
chr4	cg18397653	OpenSea	DMP1;DMP1	5'UTR;5'UTR	2.044154819225149e-6	0.0032172058480615965	-0.17796666956553087	0
chr5	cg17720466	S_Shelf	C5orf51	Body	2.0452491454905958e-6	0.0032172058480615965	-0.21834890365361753	0
chr2	cg06820405	OpenSea	CPS1;CPS1;CPS1;CPS1	1stExon;Body;Body;5'UTR	2.076207513211633e-6	0.0032505709168934374	-0.1555215350692888	0
chr17	cg06964954	OpenSea	MAP2K4	Body	2.0931515473701142e-6	0.003260385550397775	-0.19122948630122927	0
chr3	cg02351425	OpenSea	SR140	Body	2.1020300928559868e-6	0.003260385550397775	-0.22268765830660098	0
chr12	cg24719912	OpenSea	KRR1;GLIPR1	3'UTR;3'UTR	2.125012694561319e-6	0.003280632500874141	-0.1920951648073554	0
chr5	cg22422937	OpenSea	SERINC5	Body	2.134758868443556e-6	0.003280632500874141	-0.15112670002130774	0
chr17	cg02880679	OpenSea	MBTD1	Body	2.156702993537107e-6	0.0032991520989989033	-0.16749232646850004	0
chr8	cg12564648	N_Shelf			2.1857758626480422e-6	0.0033283577575342763	-0.28185104011799106	0
chr4	cg10055655	OpenSea	HNRNPD;HNRNPD;HNRNPD;HNRNPD	3'UTR;3'UTR;3'UTR;3'UTR	2.2861684626300976e-6	0.0034654053306791923	-0.19567105283768743	0
chr6	cg21032074	OpenSea	C6orf94	TSS1500	2.3502523244926047e-6	0.0035464244114003134	-0.179451357672509	0
chr17	cg26675906	S_Shelf	TAOK1	5'UTR	2.364241273978328e-6	0.0035498703067060895	-0.17374513060662794	0
chr17	cg21341391	N_Shelf			2.381311026128792e-6	0.0035498703067060895	-0.20536106205550672	0
chr6	cg00682858	OpenSea	UTRN	Body	2.384470832352754e-6	0.0035498703067060895	-0.20091701182856567	0
chr1	cg04506114	OpenSea	SOAT1	Body	2.4106126413266585e-6	0.00357283863563099	-0.1700467373390996	0
chr9	cg14649424	S_Shelf			2.4253361704469225e-6	0.0035787552247100412	-0.16657470745246836	0
chr10	cg26300802	OpenSea			2.461675092489176e-6	0.003616374221005277	-0.13377058512593246	0
chr3	cg13705076	OpenSea			2.484268573214077e-6	0.0036335587698546365	-0.18417541297025136	0
chr12	cg24990968	Island	C12orf56;C12orf56	TSS1500;TSS1500	2.5350127551684622e-6	0.0036915874173835093	-0.060736417583973086	0
chr3	cg23151950	OpenSea	TBL1XR1	5'UTR	2.564510928704281e-6	0.003703139710494516	-0.2060554707059368	0
chr14	cg07472806	OpenSea	SNORD114-10	TSS1500	2.5651548467046894e-6	0.003703139710494516	-0.15924799170320414	0
chr10	cg04888116	OpenSea	MARCH8;MARCH8;MARCH8	5'UTR;TSS1500;5'UTR	2.6013974407800286e-6	0.0037392733498012205	-0.15589107851209943	0
chr4	cg18344397	OpenSea	NEK1	Body	2.6270883164281554e-6	0.0037599947840092052	-0.19226471915428323	0
chr5	cg06563450	OpenSea			2.646087753944703e-6	0.003771002983323614	-0.13618876124529108	0
chr10	cg05668351	OpenSea	CTNNA3;CTNNA3	5'UTR;5'UTR	2.661143337517083e-6	0.0037763209321355715	-0.18000876248858116	0
chr3	cg12908968	S_Shelf	FYTTD1;FYTTD1;FYTTD1	Body;Body;5'UTR	2.703870754155902e-6	0.0038206954034964236	-0.21911226126410707	0
chr7	cg26441499	OpenSea			2.7488999147761955e-6	0.00386650899857037	-0.1985984269002591	0
chr6	cg04754741	S_Shelf			2.759481531549957e-6	0.00386650899857037	-0.2175374538259817	0
chr5	cg01791865	OpenSea			2.794917957110529e-6	0.0038997759222563267	-0.21582665304522222	0
chr3	cg00321074	S_Shore	RAB5A	5'UTR	2.823807893201582e-6	0.003910491619400166	-0.18034743566922226	0
chr1	cg24272559	OpenSea	FMO9P	TSS1500	2.8260504567767087e-6	0.003910491619400166	-0.20130431553024247	0
chr10	cg12686764	OpenSea			2.850819496464033e-6	0.003928464606864997	-0.1637712956954921	0
chr15	cg26697158	OpenSea	MYEF2	Body	2.9050272430921965e-6	0.00397512128368447	-0.2291135506998889	0
chr6	cg23369632	OpenSea	DST;DST;DST;DST;DST	Body;Body;Body;Body;Body	2.9085177573970498e-6	0.00397512128368447	-0.19423078373269845	0
chr11	cg25189608	OpenSea	CCDC82	Body	3.0078722492363612e-6	0.004080109583736389	-0.18121819905933123	0
chr4	cg20573242	S_Shore	CCNA2	TSS1500	3.0098055877556063e-6	0.004080109583736389	0.19101906889500592	0
chr1	cg19923360	S_Shore	TMEM50A	Body	3.0343488549803922e-6	0.004087921083347757	-0.2144295627838657	0
chr12	cg03535648	OpenSea	PMCH	TSS1500	3.040084768966693e-6	0.004087921083347757	-0.2105394186226666	0
chr12	cg26955491	OpenSea	CLEC1B;CLEC1B	TSS1500;TSS1500	3.076168156240282e-6	0.004093426103826615	-0.18193985981997585	0
chr21	cg00543364	OpenSea	C21orf34;MIR125B2;C21orf34	Body;TSS1500;Body	3.0893729332180123e-6	0.004093426103826615	-0.21828264178183238	0
chr11	cg02355787	OpenSea	RRAS2;RRAS2	Body;5'UTR	3.092880707979675e-6	0.004093426103826615	-0.20949642737957264	0
chr3	cg21759500	OpenSea	MYH15	Body	3.0932783718444246e-6	0.004093426103826615	-0.16573054246457547	0
chr3	cg03893339	N_Shelf	NPHP3	Body	3.142036599470342e-6	0.004120578904041708	-0.15004385754108798	0
chr14	cg19958593	OpenSea			3.1481124965226994e-6	0.004120578904041708	-0.17877595570290958	0
chr6	cg00057324	OpenSea	OPN5	Body	3.1508659331791074e-6	0.004120578904041708	-0.1807328693682577	0
chr7	cg05036100	OpenSea	ST7OT3;ST7;ST7	TSS1500;Body;Body	3.194738483634403e-6	0.004161633573374676	-0.15764943042125584	0
chr4	cg12001078	OpenSea	DAPP1	3'UTR	3.2075303833429454e-6	0.004162039006641332	-0.2023486724938259	0
chr5	cg26706614	S_Shelf			3.22341661512195e-6	0.004166440889125011	-0.17274758993118738	0
chr3	cg13264394	OpenSea	MBNL1;MBNL1;MBNL1;MBNL1;MBNL1;MBNL1;MBNL1	Body;Body;Body;Body;Body;Body;Body	3.251994228783669e-6	0.004187149742936483	-0.20432108199294408	0
chr3	cg05527877	N_Shelf	SFMBT1;SFMBT1;SFMBT1	5'UTR;5'UTR;5'UTR	3.273937144682187e-6	0.004199189557967196	-0.17332085499899666	0
chr16	cg27520910	N_Shore			3.3039540408803817e-6	0.004208123561823564	-0.1779456490723299	0
chr13	cg25214823	OpenSea			3.306140336266372e-6	0.004208123561823564	-0.16369788431225335	0
chr7	cg21533262	OpenSea	COG5;GPR22;COG5;COG5;GPR22	Body;5'UTR;Body;Body;1stExon	3.3418881295758153e-6	0.004211245385586387	-0.21365746573605146	0
chr21	cg02985568	N_Shore	HSPA13	Body	3.343064874679708e-6	0.004211245385586387	-0.1617542905283782	0
chr18	cg22327802	S_Shelf	SEH1L;SEH1L	Body;Body	3.3480039257870026e-6	0.004211245385586387	-0.1681533085442195	0
chr17	cg18232597	OpenSea	NF1;OMG;NF1	Body;TSS200;Body	3.3597250772533844e-6	0.004211245385586387	-0.16478842800519086	0
chr1	cg08265812	OpenSea	SSX2IP;SSX2IP;SSX2IP;SSX2IP;SSX2IP	Body;Body;Body;Body;Body	3.371734106050352e-6	0.004211245385586387	-0.1740315137830728	0
chr6	cg26728382	OpenSea	QKI;QKI;QKI;QKI	Body;Body;Body;Body	3.4801250753663946e-6	0.004330405335851157	-0.15903662261995344	0
chr3	cg00176876	OpenSea	HLTF;HLTF	3'UTR;3'UTR	3.493855463555571e-6	0.00433132872167676	-0.22364562974831517	0
chr2	cg10756457	N_Shelf	NRXN1;NRXN1	Body;Body	3.518124357571027e-6	0.004345261454216402	-0.154977019714994	0
chr3	cg04546691	N_Shelf	ROBO2	Body	3.545897886030435e-6	0.004363403989430049	-0.20983593460490138	0
chr3	cg26076204	OpenSea	DNAH12;ASB14	Body;TSS1500	3.586645591085252e-6	0.004397319798049701	-0.2002021113299767	0
chr17	cg02662654	OpenSea	COX10	Body	3.6309156001496738e-6	0.004435289756125688	-0.2258110691947827	0
chr4	cg00038665	N_Shelf			3.6684709915488676e-6	0.004460724746709422	-0.19007437184020884	0
chr4	cg02465887	N_Shore	DCHS2	Body	3.6784904157236017e-6	0.004460724746709422	-0.2039331096973555	0
chr10	cg14153677	OpenSea	CASC2;CASC2	Body;Body	3.7154330579781786e-6	0.0044891989157300905	-0.15630288275906715	0
chr1	cg18177819	N_Shelf			3.7318384634177735e-6	0.004492742812065327	-0.15413103765511235	0
chr10	cg08244656	OpenSea	OR13A1	TSS1500	3.762895317517984e-6	0.004495773906202416	-0.13431578051003215	0
chr3	cg10911004	S_Shelf			3.770329160870424e-6	0.004495773906202416	-0.17684594612014407	0
chr3	cg01181584	OpenSea	BCL6;BCL6;BCL6	3'UTR;3'UTR;3'UTR	3.774800493394416e-6	0.004495773906202416	-0.12015978991812146	0
chr1	cg22848704	OpenSea	SKINTL	TSS1500	3.816849716788253e-6	0.004521142420909347	-0.18525453345234827	0
chr8	cg08758568	OpenSea			3.823556250570063e-6	0.004521142420909347	-0.16211584340789942	0
chr13	cg08538509	OpenSea	KATNAL1;KATNAL1	3'UTR;3'UTR	3.836773245443777e-6	0.004521142420909347	-0.16401804241692552	0
chr1	cg26570574	OpenSea	RAB3GAP2	Body	3.8869168550684266e-6	0.004564102626448464	-0.15852094313870013	0
chr7	cg00452039	N_Shore	PRKAG2	Body	3.902862154695735e-6	0.004566745854336068	-0.20745301992828102	0
chr4	cg05459280	OpenSea			3.956799409405983e-6	0.004613669616256286	-0.17184132480822892	0
chr7	cg20696338	OpenSea	CALCR;CALCR;CALCR	5'UTR;5'UTR;TSS1500	3.976675592703393e-6	0.0046206891985335705	-0.16066877729321635	0
chr15	cg10943931	OpenSea	USP8;USP8;USP8	Body;Body;Body	4.0276150428312065e-6	0.004656929581895189	-0.20212455579130137	0
chr4	cg17282466	N_Shore	LOC100130017	TSS1500	4.035794305391673e-6	0.004656929581895189	-0.16697647554997067	0
chr6	cg03309932	OpenSea	SYNE1;SYNE1;SYNE1	Body;Body;Body	4.0544251462474954e-6	0.004662295321880927	-0.1873243039552307	0
chr17	cg27604101	OpenSea	TLK2;TLK2	Body;Body	4.111265673518465e-6	0.004711411565427024	0.17052143448102008	0
chr6	cg01260541	OpenSea	MAN1A1	3'UTR	4.151491522913712e-6	0.004720327300699231	-0.15476082520462958	0
chr7	cg14582478	N_Shelf			4.160006082165093e-6	0.004720327300699231	-0.15401803899161096	0
chr4	cg00517849	S_Shelf	ODZ3	Body	4.1741427963113916e-6	0.004720327300699231	-0.16820747264061567	0
chr14	cg23159678	N_Shelf	NOVA1;NOVA1;NOVA1	Body;Body;Body	4.17566489555946e-6	0.004720327300699231	-0.18072011088625353	0
chr14	cg25996157	OpenSea	SNORD114-13	TSS1500	4.219543793764474e-6	0.004753815016218862	-0.1973324409099929	0
chr6	cg24652982	OpenSea	MAP3K7IP2;SUMO4	Body;TSS200	4.247066482096676e-6	0.004768712065263022	-0.132811470301683	0
chr12	cg13939297	S_Shelf	HCFC2	Body	4.327626427494336e-6	0.004842860850383838	-0.17222795318587963	0
chr3	cg25342577	N_Shelf			4.354118459737516e-6	0.004856210935902365	-0.1875044644863706	0
chr10	cg20095628	OpenSea			4.424755713574039e-6	0.004918543702023189	-0.14632311280470742	0
chr5	cg20564259	OpenSea	CSNK1A1;CSNK1A1	3'UTR;3'UTR	4.529233477602743e-6	0.005015516546319174	-0.16479641023892938	0
chr11	cg21170346	OpenSea	LGR4	Body	4.542073105018278e-6	0.005015516546319174	-0.15587351803003746	0
chr15	cg24524702	S_Shelf	MEF2A;MEF2A;MEF2A	5'UTR;5'UTR;5'UTR	4.559471859506314e-6	0.005018112594839293	-0.1811928238950448	0
chr21	cg22920954	OpenSea	NCRNA00159	TSS200	4.586315368245389e-6	0.005025920230009205	-0.16161310235502654	0
chr10	cg07513950	OpenSea			4.59670824895363e-6	0.005025920230009205	-0.2178598013887242	0
chr11	cg05558399	OpenSea	CASP4;CASP4	TSS1500;Body	4.83952362179711e-6	0.005274116006121825	-0.22134598539084488	0
chr15	cg07466576	N_Shelf			4.91031707520051e-6	0.0053187511319946704	-0.16057911078034853	0
chr7	cg17653583	OpenSea	ST7OT3;ST7;ST7	TSS1500;Body;Body	4.9123793361931584e-6	0.0053187511319946704	-0.15602287319590605	0
chr5	cg04503340	OpenSea	AP3B1	Body	5.0049923983279865e-6	0.0054014882200712575	-0.1782779117346823	0
chr5	cg06865309	OpenSea			5.069227918335044e-6	0.005453164699930491	-0.23057963466287618	0
chr1	cg23244053	S_Shore			5.180091671095596e-6	0.0055545073645829205	-0.16339270166123868	0
chr8	cg19671648	OpenSea			5.206730324810913e-6	0.005565176993550059	-0.15780660948637806	0
chr6	cg11917968	S_Shelf			5.247489672409833e-6	0.005590823030241401	-0.2061867432330074	0
chr13	cg10286900	N_Shore			5.384203897397878e-6	0.005718213157644416	-0.21006275568531013	0
chr16	cg04254167	OpenSea	WWOX	Body	5.4826335414702865e-6	0.005804263970717364	-0.12852607036743716	0
chr5	cg22905726	OpenSea	ARSK	3'UTR	5.535220385803003e-6	0.005841391642522785	-0.21664120981514676	0
chr4	cg21573345	S_Shelf	CPEB2;CPEB2	Body;Body	5.570179396010173e-6	0.005859740866883522	-0.18569556534370582	0
chr6	cg23082393	OpenSea	LAMA4;LAMA4;LAMA4	Body;Body;Body	5.663276209298656e-6	0.005898893102852009	-0.17239415921421272	0
chr4	cg10778295	OpenSea	AFP	TSS1500	5.669546123083617e-6	0.005898893102852009	-0.1763115780121772	0
chr8	cg19893494	OpenSea	NSMCE2	Body	5.675226336560887e-6	0.005898893102852009	-0.1327611472882106	0
chr5	cg10841248	S_Shelf			5.683973620290134e-6	0.005898893102852009	-0.15446591573060411	0
chr5	cg22589697	OpenSea	ZNF608	Body	5.6958416545520015e-6	0.005898893102852009	-0.1486417200428297	0
chr1	cg05390183	N_Shelf			5.776549542602503e-6	0.005954142715709752	-0.14872421422004406	0
chr12	cg11139095	S_Shelf			5.799173507917282e-6	0.005954142715709752	-0.13728827755237558	0
chr2	cg20637603	OpenSea	SCN3A;SCN3A;SCN3A	5'UTR;5'UTR;5'UTR	5.810460720974656e-6	0.005954142715709752	-0.16540956362187048	0
chr1	cg07124480	OpenSea	SH3GLB1	Body	5.820607970281124e-6	0.005954142715709752	-0.21132303950649575	0
chr17	cg00907399	OpenSea			5.926491283009883e-6	0.006026982464164024	-0.20477604103605093	0
chr3	cg14693521	OpenSea	ZCWPW2	Body	5.927960226118586e-6	0.006026982464164024	-0.1737522343598272	0
chr8	cg20433580	OpenSea	ADAM7	Body	5.96259992389184e-6	0.0060345984004967854	-0.1912125698744818	0
chr5	cg27657169	OpenSea	ZSWIM6	3'UTR	5.971642808584466e-6	0.0060345984004967854	-0.15962010445103486	0
chr2	cg23178364	OpenSea	GRB14	Body	6.031440644977667e-6	0.006076612673252288	-0.1451476956602146	0
chr17	cg15312323	OpenSea	KRTAP4-4	TSS1500	6.0783877988215975e-6	0.006090642847120518	-0.13916565377220916	0
chr4	cg22002629	Island	RBPJ;RBPJ;RBPJ;RBPJ	Body;Body;5'UTR;Body	6.081894416413425e-6	0.006090642847120518	-0.21581963021843026	0
chr6	cg19448318	OpenSea	FLOT1	Body	6.204194948094092e-6	0.006194517146992425	0.21351985961618392	0
chr4	cg18740810	S_Shelf	C4orf47	TSS200	6.233640621602414e-6	0.006205338032392094	-0.174069900855401	0
chr7	cg12502325	OpenSea	ZNF277	Body	6.265077746442543e-6	0.006218071017279503	-0.15264959600408687	0
chr16	cg27420415	OpenSea	CNTNAP4;CNTNAP4	Body;Body	6.286405424884733e-6	0.006220724613309009	-0.17226775662794855	0
chr7	cg20336222	OpenSea	ZNF107;ZNF107	Body;Body	6.422170188725958e-6	0.006303504830647365	-0.22684330262054528	0
chr3	cg12848631	OpenSea	ROBO1;ROBO1;ROBO1;ROBO1	Body;Body;Body;Body	6.435031831727341e-6	0.006303504830647365	-0.16733797016609966	0
chr11	cg13036702	N_Shore	SFRS2B	TSS1500	6.4544523386635e-6	0.006303504830647365	-0.22307579255411478	0
chr5	cg22453183	OpenSea	GPR98;GPR98	Body;Body	6.460119846545692e-6	0.006303504830647365	-0.1909226206247432	0
chr14	cg18503758	OpenSea	DICER1;DICER1	Body;Body	6.464570938743965e-6	0.006303504830647365	-0.18669942194395692	0
chr8	cg07129253	OpenSea	PURG;PURG;PURG;WRN	TSS1500;1stExon;5'UTR;TSS1500	6.504062902296102e-6	0.006323523010480472	-0.11270086644886335	0
chr10	cg01394007	S_Shore	FGFBP3	TSS200	6.5651091047701605e-6	0.006364319823109443	0.12354358773884223	0
chr5	cg02336163	N_Shelf	HARS	Body	6.622968163933417e-6	0.006401799421276383	-0.15679325947635944	0
chr12	cg21584184	OpenSea	KLRK1	Body	6.759064159862464e-6	0.006514468083719001	-0.16891171542845704	0
chr7	cg03652636	N_Shelf			6.815585665074988e-6	0.00655001352162404	-0.1333748852885052	0
chr20	cg07367224	OpenSea	TM9SF4	TSS200	6.899533016641502e-6	0.0066116361231511244	0.1045185111401885	0
chr7	cg14752651	S_Shore			7.0088728519480965e-6	0.006697168795973638	-0.2183302937708191	0
chr8	cg07469630	N_Shelf	ADAM9;ADAM9;ADAM9;ADAM9	Body;Body;3'UTR;Body	7.064760882321034e-6	0.006713196873781175	-0.1431726809831407	0
chr3	cg12478370	OpenSea			7.0659085060744226e-6	0.006713196873781175	-0.12789185489170257	0
chr15	cg13162749	OpenSea	MTMR15;MTMR15;MTMR15;MTMR15	Body;3'UTR;3'UTR;3'UTR	7.11052787870336e-6	0.006736396950176471	-0.17293858927262928	0
chr3	cg08224051	OpenSea	CCDC14	Body	7.192189044914833e-6	0.006794458953283721	-0.19197645050840773	0
chr1	cg16274353	OpenSea	TROVE2;TROVE2	3'UTR;Body	7.2245561940465355e-6	0.006805756426650974	-0.2089061821233176	0
chr2	cg14826211	N_Shore	KLHL29	5'UTR	7.336867025272633e-6	0.006892087545692654	0.14940081241516326	0
chr1	cg03959147	OpenSea	TTLL7	5'UTR	7.537618491067896e-6	0.007060670413277601	-0.21524950241479604	0
chr3	cg06108323	OpenSea			7.558674871701377e-6	0.007060670413277601	-0.1676765449988536	0
chr1	cg24658737	OpenSea	IARS2;MIR194-1;MIR215	Body;TSS1500;TSS1500	7.582099359455551e-6	0.007062767911429826	-0.20823858327702394	0
chr11	cg04059146	OpenSea	MMP7	TSS1500	7.607699343801101e-6	0.007066874566772834	-0.14641718801134349	0
chr4	cg09526693	OpenSea	IL2	TSS1500	7.656832413267609e-6	0.007092757823177969	-0.15131436961890102	0
chr12	cg12664938	S_Shelf	LRRK2	Body	7.70364545089672e-6	0.0071054793932153115	-0.1707039422202977	0
chr1	cg09812642	N_Shelf			7.738963113872284e-6	0.0071054793932153115	-0.15622585521293822	0
chr2	cg05937392	OpenSea	RDH14	3'UTR	7.749623449591515e-6	0.0071054793932153115	-0.1568306879314519	0
chr11	cg13169796	OpenSea	TMEM135;TMEM135;TMEM135	Body;Body;Body	7.755794215319026e-6	0.0071054793932153115	-0.18206492331688695	0
chr6	cg20742425	OpenSea	C6orf10	Body	7.847247854910264e-6	0.0071518902181355	-0.1521083661809588	0
chr4	cg00234613	OpenSea			7.849345295618594e-6	0.0071518902181355	-0.1991316011856818	0
chr5	cg03407996	OpenSea	MIR103-1;MIR103-1AS;PANK3	Body;Body;Body	7.877644393331824e-6	0.007158117097122352	-0.174812294988639	0
chr21	cg07945323	OpenSea	KRTAP6-2;KRTAP22-1	TSS1500;TSS1500	8.018925638240785e-6	0.007263408644148172	-0.15076175159579128	0
chr10	cg07823913	OpenSea			8.037081164603095e-6	0.007263408644148172	-0.16747657359393356	0
chr8	cg04852776	OpenSea			8.059055358426954e-6	0.007263583032088817	-0.17572110804710153	0
chr8	cg06820302	N_Shelf			8.13711289494296e-6	0.007314167846611007	-0.1646331079743179	0
chr15	cg18242760	OpenSea	SLC24A5	Body	8.194055745167723e-6	0.007345552461942977	-0.15926097864064734	0
chr10	cg06739256	OpenSea			8.275943276658273e-6	0.007385179344826637	-0.1603622271957951	0
chr12	cg18637238	OpenSea	KLRK1	TSS1500	8.311878168323936e-6	0.007385179344826637	-0.11864465654708638	0
chr1	cg01394944	OpenSea			8.32826493726531e-6	0.007385179344826637	-0.1529579726032128	0
chr13	cg12394628	OpenSea	WBP4	3'UTR	8.362907964355623e-6	0.007385179344826637	-0.1605018670616074	0
chr1	cg16855929	S_Shelf	EGLN1	TSS1500	8.371096624103428e-6	0.007385179344826637	-0.17019419244042572	0
chr8	cg12098665	S_Shelf			8.381290176496206e-6	0.007385179344826637	-0.16337286894179584	0
chr10	cg27462988	OpenSea	DCLRE1A	3'UTR	8.393281051248491e-6	0.007385179344826637	-0.1739845659896654	0
chr15	cg00781691	N_Shore	FAM189A1	Body	8.417562151531648e-6	0.00738705318087006	-0.15608882070519184	0
chr17	cg13222022	OpenSea	BCAS3;BCAS3	Body;Body	8.563328279953071e-6	0.00749524974139231	-0.21588761244944055	0
chr13	cg19750657	OpenSea	UFM1	3'UTR	8.631870369916e-6	0.007526077045978659	-0.198908182286331	0
chr16	cg09024808	OpenSea	TNRC6A	Body	8.643685235381617e-6	0.007526077045978659	-0.18021852709441205	0
chr18	cg14357055	N_Shelf			8.736364412971493e-6	0.007557480182879239	-0.16778643561264103	0
chr11	cg06326072	N_Shore	DLAT	TSS200	8.740374835161495e-6	0.007557480182879239	0.19394953048049915	0
chr7	cg08761490	S_Shelf	MEST;MIR335;MEST;MEST	Body;Body;Body;Body	8.755176249162913e-6	0.007557480182879239	-0.1464422902542403	0
chr4	cg05687370	OpenSea	AP1AR;AP1AR	3'UTR;3'UTR	8.770401826724519e-6	0.007557480182879239	-0.2050065195933281	0
chr19	cg12976832	S_Shelf	ZNF317	5'UTR	8.842341881751956e-6	0.0075998333205792796	-0.15274696611030888	0
chr6	cg27418687	N_Shelf	POPDC3;POPDC3	5'UTR;TSS1500	9.016696530951467e-6	0.00772976591888217	-0.1564232758834668	0
chr12	cg12906108	OpenSea	DNAH10	Body	9.076626627350358e-6	0.00775193879678232	-0.11971334689259498	0
chr12	cg09820373	S_Shelf	ARID2	Body	9.089052292773719e-6	0.00775193879678232	0.1753119469364326	0
chr1	cg23617067	OpenSea	IARS2;MIR194-1;MIR215	Body;TSS1500;TSS1500	9.167381936283978e-6	0.007770052150453897	-0.19767560770086157	0
chr2	cg25482091	OpenSea			9.187421008659459e-6	0.007770052150453897	-0.17026122932548718	0
chr6	cg01321106	OpenSea			9.19695868585929e-6	0.007770052150453897	-0.15378605581311158	0
chr2	cg25114693	OpenSea	MRPS9	Body	9.203489873213274e-6	0.007770052150453897	-0.18869068317728413	0
chr1	cg22353495	OpenSea	AGL;AGL;AGL;AGL;AGL;AGL;AGL	5'UTR;Body;Body;Body;Body;1stExon;Body	9.243496276184221e-6	0.007784120946175853	-0.19439070717627616	0
chr8	cg12636447	OpenSea	TMEM68	3'UTR	9.267105599175588e-6	0.007784345360472231	-0.1930628752297642	0
chr15	cg22568860	OpenSea	FSIP1	3'UTR	9.30773540312463e-6	0.007785248916177973	-0.16451106138105692	0
chr17	cg08115553	OpenSea			9.314872353446577e-6	0.007785248916177973	-0.13344022280473763	0
chr5	cg23273257	OpenSea	NR3C1;NR3C1;NR3C1;NR3C1;NR3C1;NR3C1;NR3C1	3'UTR;3'UTR;3'UTR;3'UTR;3'UTR;3'UTR;3'UTR	9.388076620501135e-6	0.007826816008320244	-0.1559143117737001	0
chr3	cg11233163	N_Shelf	NKIRAS1	5'UTR	9.50671604561875e-6	0.007905960499194252	-0.13036617006739548	0
chr6	cg24004685	N_Shore	ATF6B;ATF6B;FKBPL	TSS1500;TSS1500;Body	9.58554977508278e-6	0.007951690431454802	0.16661765251641739	0
chr11	cg15459715	OpenSea	NARS2;NARS2	Body;Body	9.663659398611564e-6	0.007995048906044985	-0.1655274473851378	0
chr10	cg06800421	OpenSea	CPEB3	Body	9.701278775400727e-6	0.007995048906044985	-0.15510019903027242	0
chr16	cg00239074	S_Shelf	CHD9	5'UTR	9.709741263912327e-6	0.007995048906044985	-0.18978343729160654	0
chr1	cg09822923	OpenSea	CCDC76	Body	9.793570319939123e-6	0.008033719327774984	-0.21801983937632818	0
chr13	cg23151860	N_Shelf	RNF6;RNF6;RNF6	Body;Body;Body	9.811551601787607e-6	0.008033719327774984	-0.1391490114742974	0
chr12	cg27146741	OpenSea	PPFIA2	3'UTR	9.828977194162732e-6	0.008033719327774984	-0.17164234819473626	0
chr14	cg04574282	OpenSea	TTC8;TTC8;TTC8	Body;Body;Body	9.963468941050456e-6	0.00811543590263961	-0.2185317815518029	0
chr15	cg19781109	N_Shelf	CHD2;CHD2;CHD2;CHD2	5'UTR;1stExon;5'UTR;1stExon	9.97762593771194e-6	0.00811543590263961	0.17362901602912076	0
chr12	cg26643350	OpenSea	ETNK1;ETNK1	Body;Body	1.0003578227937921e-5	0.008116747600667908	-0.2084446779712233	0
chr1	cg18757267	OpenSea	PBX1	Body	1.0109470942296078e-5	0.008182757913509597	-0.15284815477505226	0
chr8	cg21301240	OpenSea	EIF3H	Body	1.0193607938563916e-5	0.008230881795991178	-0.15674772723768526	0
chr10	cg22854591	N_Shelf	JMJD1C	Body	1.0352192799481265e-5	0.008338741310575394	-0.21923430136856759	0
chr7	cg02081722	OpenSea	C7orf61	1stExon	1.0459051705994512e-5	0.00840451591292372	0.1020162680711786	0
chr13	cg01427300	OpenSea	CAB39L;CAB39L	Body;Body	1.0669857540822981e-5	0.008553301497250258	-0.18578246204698975	0
chr15	cg16068495	OpenSea	MEF2A;MEF2A;MEF2A	5'UTR;5'UTR;5'UTR	1.072426170180879e-5	0.00857629752531773	-0.17508467527202806	0
chr1	cg16729016	OpenSea	RPS6KC1;RPS6KC1	Body;Body	1.0911783674089295e-5	0.008689513806600041	-0.24099475346545154	0
chr10	cg11237934	N_Shelf	HERC4;HERC4	Body;Body	1.0917947711746218e-5	0.008689513806600041	-0.1749969901179263	0
chr20	cg16886329	N_Shelf	FERMT1	5'UTR	1.1174520656040368e-5	0.008854501610912027	-0.15950501682552584	0
chr18	cg18761756	S_Shelf	DLGAP1;DLGAP1	Body;Body	1.1178350595371711e-5	0.008854501610912027	-0.18232535885357812	0
chr14	cg12829597	N_Shelf			1.1323299996399931e-5	0.008948063411136143	0.10879573291328472	0
chr7	cg20501882	OpenSea	DLD	Body	1.1387100050556196e-5	0.008977207417870992	-0.16001525664212543	0
chr2	cg00397714	OpenSea	TMEFF2	3'UTR	1.1446480501089992e-5	0.00899566924079947	-0.17173570108611022	0
chr18	cg07415530	OpenSea	POLI	3'UTR	1.1464468309368131e-5	0.00899566924079947	-0.1726078912884083	0
chr21	cg27205487	OpenSea	C21orf34;MIR125B2;C21orf34	Body;TSS1500;Body	1.1538758863418028e-5	0.009028799370047252	-0.17120347246247483	0
chr1	cg10388017	OpenSea	ITLN1	TSS1500	1.156083990599161e-5	0.009028799370047252	-0.18202329027838174	0
chr6	cg10855945	S_Shelf	PDE10A;PDE10A	Body;Body	1.1643190602918325e-5	0.009052406586939999	-0.15638436784920945	0
chr19	cg05360665	N_Shore	CCDC130	Body	1.164535825583398e-5	0.009052406586939999	0.1721299289630163	0
chr10	cg03576422	S_Shore	WAC;WAC;WAC	Body;Body;Body	1.1717797973823898e-5	0.009087533838401907	-0.18719545521852624	0
chr13	cg10311417	OpenSea	RFC3;RFC3	Body;3'UTR	1.1757795892024677e-5	0.009092638536473772	-0.1314660070538341	0
chr5	cg23019039	OpenSea	ARL15;MIR581	Body;TSS200	1.1834531457189387e-5	0.009092638536473772	-0.1998590593223888	0
chr6	cg11739612	OpenSea	MRS2	Body	1.1842903386817793e-5	0.009092638536473772	-0.15437140502336608	0
chr5	cg12526614	OpenSea			1.1900909579778926e-5	0.009092638536473772	-0.1682255047521556	0
chr2	cg23457506	OpenSea	LCLAT1;LCLAT1	5'UTR;Body	1.1903009314963502e-5	0.009092638536473772	-0.15642101621933588	0
chr13	cg11754185	OpenSea			1.1906397826118483e-5	0.009092638536473772	-0.1362778118546512	0
chr6	cg01947943	OpenSea	OR2W1	1stExon	1.1915242160492978e-5	0.009092638536473772	-0.19579004606975992	0
chr2	cg06078797	OpenSea			1.1990131387137671e-5	0.009128897317012063	-0.1565770343299581	0
chr7	cg03800150	OpenSea	GIMAP7	5'UTR	1.213641789157412e-5	0.009203032621609859	-0.12638000317959786	0
chr1	cg08918576	OpenSea	OR6K3	TSS1500	1.2151655590879248e-5	0.009203032621609859	-0.1865076518171133	0
chr6	cg01820954	OpenSea			1.2170293740025452e-5	0.009203032621609859	-0.13485383805537543	0
chr6	cg13283932	OpenSea	EYA4;EYA4;EYA4	Body;Body;Body	1.2230158158432834e-5	0.009211481635611222	-0.15762214798290813	0
chr19	cg08120059	N_Shore			1.2236711650735943e-5	0.009211481635611222	0.1341046915076442	0
chr2	cg22102332	S_Shore			1.2329674985345444e-5	0.009243539361188905	-0.17068434195092066	0
chr6	cg06671710	N_Shelf			1.2334734768093533e-5	0.009243539361188905	-0.18703927305306497	0
chr3	cg15238419	N_Shelf			1.24553589264272e-5	0.009313005917995552	-0.17337355683141104	0
chr2	cg11971852	OpenSea	BIRC6	Body	1.2638506849744546e-5	0.009372062702785016	-0.1768067065638031	0
chr5	cg15170644	OpenSea	SSBP2	Body	1.266524045380159e-5	0.009372062702785016	-0.15013626922781925	0
chr3	cg07593852	S_Shelf	KBTBD8	Body	1.2674407510197188e-5	0.009372062702785016	-0.14982652229676977	0
chr7	cg22846510	OpenSea	SEMA3A	Body	1.27005229173756e-5	0.009372062702785016	-0.18871989597029531	0
chr19	cg21101335	S_Shelf			1.2707132563525954e-5	0.009372062702785016	-0.17904686618530202	0
chr11	cg00318606	OpenSea	MS4A14;MS4A7;MS4A7;MS4A7;MS4A14;MS4A7	TSS1500;3'UTR;3'UTR;3'UTR;TSS1500;3'UTR	1.2721829567001414e-5	0.009372062702785016	-0.1600904792232723	0
chr1	cg26540302	OpenSea	NRD1;NRD1	Body;Body	1.2731069735610375e-5	0.009372062702785016	-0.14119881101634987	0
chr19	cg13979872	S_Shelf			1.2774742833786212e-5	0.009383498822617164	-0.15954904807970055	0
chr1	cg26248460	N_Shelf	TAF5L;TAF5L	5'UTR;5'UTR	1.282365454291925e-5	0.009387540788500579	-0.17184088748566512	0
chr2	cg03694738	S_Shelf			1.2839083501909477e-5	0.009387540788500579	-0.18574016941726826	0
chr5	cg16394305	OpenSea	EBF1	3'UTR	1.2864696548642537e-5	0.009387540788500579	-0.16170562242528852	0
chr5	cg03535807	N_Shelf			1.3027309134905319e-5	0.009485445465063518	-0.14630912282693678	0
chr6	cg08687105	OpenSea	FAM184A;FAM184A;MIR548B	5'UTR;Body;TSS1500	1.3069352571148332e-5	0.009495325982731971	-0.15816021817254086	0
chr13	cg17056062	OpenSea	KATNAL1;KATNAL1	Body;Body	1.3146939287220191e-5	0.009530930796875874	-0.16877570445329987	0
chr2	cg19278235	OpenSea			1.3240205952343813e-5	0.009577057494924383	-0.16703580277667376	0
chr2	cg27457239	S_Shelf			1.3268003570404928e-5	0.009577057494924383	-0.1444396486825922	0
chr3	cg07738503	N_Shelf	C3orf70	Body	1.3320213655135546e-5	0.009593977385531203	-0.14920604093728673	0
chr6	cg20715953	N_Shelf			1.3485680915978631e-5	0.009692222815042324	-0.2052712065902665	0
chr2	cg18965322	OpenSea	TSGA10;TSGA10	5'UTR;5'UTR	1.3533675468146315e-5	0.00969915680296855	-0.16051393785035425	0
chr4	cg06013872	OpenSea	SLC4A4;SLC4A4;SLC4A4	Body;TSS1500;Body	1.3561288909637878e-5	0.00969915680296855	-0.14071770274767895	0
chr11	cg01311955	OpenSea	OPCML	Body	1.358258309214767e-5	0.00969915680296855	-0.16607096857584064	0
chr11	cg17276118	OpenSea	FAT3	TSS1500	1.3686206755945947e-5	0.009752270390525852	-0.1530047904585462	0
chr5	cg20697188	OpenSea	TMEM167A;SCARNA18	Body;TSS1500	1.377231285411963e-5	0.009784044301194067	-0.15193410990338668	0
chr13	cg12619015	S_Shelf	TM9SF2	Body	1.3813280199806428e-5	0.009784044301194067	-0.14676534800617683	0
chr18	cg22568695	OpenSea	KIAA1468	Body	1.3818815775093499e-5	0.009784044301194067	-0.2023187591830065	0
chr3	cg21518279	OpenSea	SLC4A7	Body	1.3872794281003174e-5	0.009793270519782302	-0.20525065348521818	0
chr5	cg14058698	OpenSea	SOX30;SOX30	Body;3'UTR	1.3970770546782307e-5	0.009793270519782302	-0.14337757449441027	0
chr13	cg08535171	S_Shelf	C13orf31;C13orf31	Body;Body	1.397621754592053e-5	0.009793270519782302	-0.18745037951568785	0
chr11	cg21049376	S_Shelf	P2RX3	Body	1.400994205287623e-5	0.009793270519782302	-0.15535708212797933	0
chr5	cg09753632	OpenSea	MIR583	TSS1500	1.4020827623892195e-5	0.009793270519782302	-0.1370959426507642	0
chr15	cg19337324	OpenSea			1.4064293860079622e-5	0.009793270519782302	0.15125003905373385	0
chr12	cg01928411	N_Shore	LARP4;LARP4;LARP4;LARP4;LARP4;LARP4;LARP4	TSS1500;TSS1500;TSS1500;TSS1500;TSS1500;TSS1500;TSS1500	1.4070804055341142e-5	0.009793270519782302	-0.14318175400701205	0
chr16	cg07192594	OpenSea	HYDIN;HYDIN	5'UTR;5'UTR	1.409700804346906e-5	0.009793270519782302	-0.13212540551051538	0
chr14	cg23574243	N_Shelf			1.413167611715276e-5	0.009793270519782302	-0.18144806665676338	0
chr17	cg22792503	N_Shelf	RAB37	Body	1.4153665470249598e-5	0.009793270519782302	0.1359554007793616	0
chr4	cg13450057	OpenSea	HAUS3;POLN	3'UTR;TSS1500	1.4154883487521162e-5	0.009793270519782302	-0.16789812592447276	0
chr20	cg10419279	N_Shore			1.4317933744453406e-5	0.00988556982850223	-0.24240322153377888	0
chr12	cg20151576	OpenSea	ANO4	Body	1.4363186242218641e-5	0.009896324348902542	-0.1514087362660849	0
chr3	cg17174660	OpenSea	ATP2C1;ATP2C1;ATP2C1;ATP2C1	Body;3'UTR;Body;Body	1.457999739284142e-5	0.009990195905027572	-0.18227824546371843	0
chr4	cg24060890	S_Shelf	GRID2	Body	1.4593817839507441e-5	0.009990195905027572	-0.13153993957204682	0
chr3	cg13518031	OpenSea	TP63;TP63;TP63;TP63;TP63;TP63	Body;TSS1500;TSS1500;TSS1500;Body;Body	1.4627266353223036e-5	0.009990195905027572	-0.1661358325262055	0
chr11	cg20867746	OpenSea	OR51S1	TSS1500	1.4646746170804757e-5	0.009990195905027572	-0.0998955551044731	0
chr15	cg07108754	OpenSea			1.4649215685420919e-5	0.009990195905027572	-0.1575585616259574	0
chr12	cg04552132	OpenSea			1.4722475254525254e-5	0.010019665970211892	-0.13259628900863235	0
chr2	cg18104148	S_Shelf			1.476291008077431e-5	0.010024834538050496	-0.1457370765199383	0
chr5	cg24957532	OpenSea	TNFAIP8;TNFAIP8	3'UTR;3'UTR	1.479019246405574e-5	0.010024834538050496	-0.13651368380267007	0
chr15	cg09894439	OpenSea	MGA;MGA	Body;Body	1.4950486491001769e-5	0.010112927554833222	-0.14746446357125448	0
chr7	cg00536745	N_Shelf			1.5019065365438925e-5	0.010133856552639866	-0.14455459267750068	0
chr10	cg08798244	OpenSea			1.5042203537724218e-5	0.010133856552639866	-0.11543514782776222	0
chr2	cg07409153	OpenSea			1.5089830125987672e-5	0.010145446493113393	-0.19412113737913592	0
chr2	cg22746109	OpenSea	PUM2	Body	1.5150087064457105e-5	0.010165464555670203	-0.17062386422864068	0
chr21	cg02629111	OpenSea	BTG3;BTG3	3'UTR;3'UTR	1.5238082790912666e-5	0.010203977130583864	-0.21135070034829065	0
chr2	ch.2.75889792R	OpenSea			1.5284041053989897e-5	0.010214241937161316	0.2229216947436786	0
chr5	cg00567833	S_Shelf	HEXB	Body	1.5327938474867602e-5	0.010223091189320745	-0.1526246406170582	0
chr14	cg05349083	OpenSea	KIAA0586	3'UTR	1.539307413044591e-5	0.010246041852189563	-0.19767545378171916	0
chr5	cg12401625	OpenSea	ARL15	Body	1.5469500655610682e-5	0.01027640161181752	-0.16007952943025838	0
chr11	cg10374797	S_Shelf			1.553918225532854e-5	0.010302168905218104	-0.15657477988193091	0
chr2	cg15957797	OpenSea	TFPI;TFPI	5'UTR;5'UTR	1.5639909617496045e-5	0.010348375832009848	-0.12482618769707356	0
chr6	cg25684392	N_Shelf			1.5736751637589032e-5	0.010384383484428238	-0.1873522400982769	0
chr2	cg03404211	S_Shelf	AGFG1;AGFG1;AGFG1;AGFG1	Body;Body;Body;Body	1.57566084914513e-5	0.010384383484428238	-0.16675574513198543	0
chr12	cg04184278	OpenSea	GYS2;GYS2	5'UTR;1stExon	1.5789989291583102e-5	0.010385857670548011	-0.17884678415905308	0
chr11	cg05054522	OpenSea			1.588352465897819e-5	0.01042681480266021	-0.16550919242785417	0
chr10	ch.10.19835876F	OpenSea			1.5944868338669593e-5	0.010446520134992528	0.20769938997787485	0
chr1	ch.1.186147687F	OpenSea			1.5985985157617122e-5	0.010452922243876471	0.20838792986762367	0
chr21	cg20142390	OpenSea	BRWD1;BRWD1	3'UTR;Body	1.6202180850784582e-5	0.010573555905946755	-0.15677247970645614	0
chr11	cg06585606	OpenSea	KCNQ1;KCNQ1OT1;KCNQ1	Body;Body;Body	1.6272644366499306e-5	0.010598799161515278	-0.1439566491401288	0
chr3	cg18854392	OpenSea	SERPINI2	TSS200	1.633244242594285e-5	0.010617010853335275	-0.15689464919844087	0
chr2	cg18304964	OpenSea	LOC285045;LOC285045;LOC285045	TSS1500;TSS1500;Body	1.6395261467261035e-5	0.010637111670896386	-0.1633396952547054	0
chr4	cg06005688	N_Shelf			1.643913643957538e-5	0.01064486753540419	-0.173790390381646	0
chr7	cg16122819	S_Shelf	HEATR2	Body	1.649592451114501e-5	0.010660938779170789	-0.14654735778912473	0
chr7	cg16558333	OpenSea	ZNRF2	Body	1.6592857293506407e-5	0.010691153068838128	-0.13632174400767655	0
chr3	cg16954508	OpenSea	TM4SF4	3'UTR	1.667406356687505e-5	0.010691153068838128	-0.146200881835389	0
chr3	cg25384285	OpenSea	CAPN7	3'UTR	1.6679351261849926e-5	0.010691153068838128	-0.1653124143142617	0
chr2	cg27357229	OpenSea	SCN9A	Body	1.6712390140495524e-5	0.010691153068838128	-0.13703448768973364	0
chr13	cg21566278	OpenSea	C13orf31;C13orf31	3'UTR;3'UTR	1.6730017950938595e-5	0.010691153068838128	-0.17447695137249641	0
chr15	cg21951425	Island	ATP10A	TSS1500	1.6735032496599492e-5	0.010691153068838128	0.5616626670767789	0
chr1	cg17139283	S_Shelf			1.685963820757183e-5	0.010732281033955505	-0.1775403836262796	0
chr8	cg09614956	OpenSea	IMPA1;IMPA1;IMPA1	3'UTR;3'UTR;3'UTR	1.6863776315128342e-5	0.010732281033955505	-0.1658787497304244	0
chr12	cg10501629	OpenSea	ATP2B1;ATP2B1	1stExon;1stExon	1.702425349212751e-5	0.01079818968211459	-0.19357514358968725	0
chr1	cg07376805	OpenSea	ATF6	Body	1.7032100290549854e-5	0.01079818968211459	-0.15374473466451305	0
chr13	cg04468128	OpenSea	HS6ST3	Body	1.711519040583439e-5	0.010809921899871868	-0.1326915149854033	0
chr1	cg10813585	S_Shelf	RSBN1	3'UTR	1.7115436843496433e-5	0.010809921899871868	-0.15729903330612377	0
chr4	cg03773809	OpenSea			1.717304016711815e-5	0.010814277599325127	-0.15838955904289703	0
chr10	cg08330031	OpenSea	C10orf32;C10orf32	3'UTR;3'UTR	1.718719058064321e-5	0.010814277599325127	-0.14088161730189888	0
chr12	cg18201871	OpenSea	SRRM4	Body	1.7256680914362416e-5	0.01083755309725172	-0.1590449668128974	0
chr7	cg24600983	OpenSea	CLDN12	3'UTR	1.74485741839245e-5	0.010937468177219847	-0.15008205460363805	0
chr1	cg07422329	OpenSea	PTGS2	3'UTR	1.768934117722218e-5	0.011051509708739322	-0.12915107187416466	0
chr16	cg05961962	OpenSea			1.7696785058329903e-5	0.011051509708739322	-0.15457905396682603	0
chr10	cg09642378	N_Shore	ARHGAP12	5'UTR	1.7738960169952595e-5	0.011057141492552564	-0.1480045469051791	0
chr16	cg00461841	OpenSea	ATF7IP2	5'UTR	1.7783039020632868e-5	0.011063936696943336	-0.16419408297402469	0
chr5	cg26398085	N_Shelf	FAM172A;FAM172A;FAM172A;FAM172A	Body;5'UTR;5'UTR;5'UTR	1.787570913515589e-5	0.011100881949129705	-0.16095761909449724	0
chr10	cg04116155	S_Shelf	ZEB1;ZEB1;ZEB1;ZEB1;ZEB1	Body;Body;Body;Body;Body	1.793048899321563e-5	0.011114203604030771	-0.1893028751722039	0
chr4	cg20177285	OpenSea	SEPSECS;SEPSECS;SEPSECS	Body;Body;Body	1.816109209170731e-5	0.01123625756892479	-0.1668204777478448	0
chr1	cg20163667	OpenSea	RASAL2;RASAL2	Body;Body	1.837135713806559e-5	0.01134529964267588	-0.1607290278850726	0
chr12	cg20126098	OpenSea			1.846671769499434e-5	0.011377244368679073	-0.1498756782834144	0
chr1	cg22440951	OpenSea	LIN9	3'UTR	1.8491318637227707e-5	0.011377244368679073	-0.13499574555639812	0
chr5	cg16290431	OpenSea	CPEB4	Body	1.876531749023623e-5	0.0115178447180401	-0.1376097259943464	0
chr14	cg03498038	OpenSea	RBM25	Body	1.8788911825373758e-5	0.0115178447180401	-0.12945032972991985	0
chr6	cg15168450	OpenSea			1.8828370879387873e-5	0.011520855582545668	-0.15672215147894117	0
chr17	cg15134456	S_Shelf			1.8900557499969748e-5	0.01153379367258022	-0.13895091530282822	0
chr6	cg19521384	OpenSea	MIR548H3	TSS1500	1.8918687950069962e-5	0.01153379367258022	-0.13823853554604615	0
chr5	cg25558218	OpenSea			1.9053985002974092e-5	0.011595080045267877	-0.16630689180831898	0
chr5	cg16340755	N_Shelf			1.9104528424631697e-5	0.01160466126505966	-0.1682657748746174	0
chr4	cg21880903	OpenSea	KLB	1stExon	1.917737329149986e-5	0.011618141942361451	-0.18831213719492057	0
chr17	cg17199681	Island	CTNS;SHPK;CTNS	5'UTR;TSS1500;5'UTR	1.9196399804009127e-5	0.011618141942361451	-0.08729572182451342	0
chr2	ch.2.51292200F	OpenSea			1.9289409292047833e-5	0.011653284277722498	0.24734320123430056	0
chr10	ch.10.1748644R	OpenSea			1.939798130537189e-5	0.011686530444682479	0.17045528173639812	0
chr1	cg08120489	OpenSea	RALGPS2;ANGPTL1	Body;3'UTR	1.942328324331711e-5	0.011686530444682479	-0.1761277424346807	0
chr14	cg23442187	OpenSea	G2E3	3'UTR	1.9478556356734732e-5	0.011686530444682479	-0.17500534006843974	0
chr10	cg26297493	OpenSea	CTNNA3;CTNNA3	TSS1500;5'UTR	1.9484618003662776e-5	0.011686530444682479	-0.1833279001248392	0
chr6	cg23941211	OpenSea	CDKAL1	Body	1.958057220109379e-5	0.011722997553049471	0.18797540008478453	0
chr8	cg27271298	OpenSea	RIMS2;RIMS2	Body;Body	1.9691105678942243e-5	0.011768047008437239	-0.1827787666586938	0
chr5	cg25306198	OpenSea	DCTN4;DCTN4;DCTN4	Body;Body;Body	1.9742494272837413e-5	0.011777651605745166	-0.13641821863847353	0
chr8	cg16893488	OpenSea	NCOA2	5'UTR	1.9886728510535415e-5	0.011842511316008643	-0.1553587348635698	0
chr13	cg05453893	OpenSea			1.993403100932294e-5	0.011849520012402859	-0.21674089723916953	0
chr10	cg06511701	OpenSea	PIP4K2A	Body	1.998751622315933e-5	0.011860172460112011	-0.13866827331630338	0
chr6	cg15327380	OpenSea	BAI3	Body	2.006678129090401e-5	0.011886057119199607	-0.1457996738384232	0
chr7	cg25654952	OpenSea			2.036547068715092e-5	0.012015656510008674	-0.16463306652932214	0
chr11	cg08114852	OpenSea	BTBD10	Body	2.0369594351915585e-5	0.012015656510008674	-0.15833424326860887	0
chr2	cg18277497	OpenSea	FIGN	Body	2.041850107779371e-5	0.012015656510008674	-0.15582941581177565	0
chr12	cg10672482	OpenSea	OR6C3	1stExon	2.042970394290171e-5	0.012015656510008674	-0.1945415970202171	0
chr4	cg10390473	OpenSea	MARCH1	Body	2.074176177573933e-5	0.012177714745091155	-0.15593931803498548	0
chr15	cg20608709	OpenSea	ADAM10	3'UTR	2.0833039896568547e-5	0.012209808983598915	-0.14857978499226507	0
chr4	cg13149767	OpenSea	MARCH1;MARCH1	3'UTR;3'UTR	2.089043245825413e-5	0.012221965834642334	-0.17918397962093496	0
chr4	cg00583003	OpenSea	SPP1;SPP1;SPP1	TSS1500;TSS1500;TSS1500	2.097927093484715e-5	0.012252445345152177	-0.12796454927718937	0
chr6	cg19607700	N_Shore	IRAK1BP1	TSS200	2.121784059192068e-5	0.012370112347470484	0.17486626430867405	0
chr5	cg19730600	S_Shelf	FER	5'UTR	2.12766318214223e-5	0.012382739796118826	-0.11800926715363838	0
chr6	cg02525926	OpenSea	TRIM27	Body	2.1520122243202337e-5	0.012480778823738778	-0.1571690555025517	0
chr7	cg19100779	OpenSea	ASB4;ASB4	TSS200;TSS200	2.155339935379667e-5	0.012480778823738778	-0.1351668878727788	0
chr2	cg01893571	OpenSea	FAM82A1	Body	2.157442179253578e-5	0.012480778823738778	-0.12859762713161135	0
chr1	cg24510983	S_Shelf	DUSP12	Body	2.1612185806113374e-5	0.012480778823738778	-0.17863475890512365	0
chr2	cg02160692	OpenSea	FBXO11;FBXO11;FBXO11	5'UTR;5'UTR;5'UTR	2.163221720144601e-5	0.012480778823738778	-0.18617622315058427	0
chr4	cg25287149	OpenSea			2.1735964325494546e-5	0.012513459811448715	-0.12981335355981963	0
chr6	cg00938547	OpenSea	DEFB133	Body	2.1763909243581317e-5	0.012513459811448715	-0.13249168853354323	0
chr16	cg03045067	N_Shore	ZFHX3;ZFHX3	3'UTR;3'UTR	2.197774877653376e-5	0.012614660385971949	-0.16147701470531287	0
chr2	cg03971247	N_Shelf	PIGF;PIGF	Body;Body	2.2100288085167824e-5	0.012663199261776083	-0.16144849067721967	0
chr14	cg12943383	OpenSea	BRMS1L	3'UTR	2.2191028670011597e-5	0.012693382589788676	-0.1769093305805175	0
chr5	cg19597074	OpenSea			2.2329017890981813e-5	0.012743649343343199	-0.1690840185183076	0
chr10	cg04141648	OpenSea	CTNNA3	TSS1500	2.2355335316034208e-5	0.012743649343343199	-0.13606395527498194	0
chr13	ch.13.89329433R	OpenSea			2.2437261155655348e-5	0.012768524595438207	0.26774753001358764	0
chr3	cg08155584	OpenSea			2.2653474504751065e-5	0.012861991430840462	-0.20664940750118985	0
chr8	cg24013105	OpenSea			2.267864231730991e-5	0.012861991430840462	-0.20702511372338436	0
chr19	cg02315483	OpenSea	ZNF155;ZNF155	TSS1500;TSS1500	2.2937779986195444e-5	0.012969737784862241	-0.15461618816784348	0
chr6	cg00656991	OpenSea	FAM135A;FAM135A;FAM135A;FAM135A	5'UTR;5'UTR;1stExon;5'UTR	2.29464082987796e-5	0.012969737784862241	-0.15745120840796195	0
chr3	cg12250561	N_Shelf			2.3095923300078982e-5	0.013032158047693806	-0.1365006340909456	0
chr4	cg05376648	OpenSea	INTU	3'UTR	2.319903390439944e-5	0.013034682674628968	-0.15707207298099024	0
chr6	cg23609027	OpenSea			2.3211577686623678e-5	0.013034682674628968	0.1942210620608399	0
chr2	cg23571126	N_Shelf			2.323104176900889e-5	0.013034682674628968	-0.19756721657958132	0
chr4	cg02471310	OpenSea	BMPR1B	5'UTR	2.3256745376483184e-5	0.013034682674628968	-0.17000197376748952	0
chr7	cg22598458	OpenSea	ZNF92;ZNF92	Body;Body	2.3324217612529307e-5	0.013045838686420242	-0.1211000215464745	0
chr1	cg17497320	OpenSea	ENAH;ENAH	Body;Body	2.335489100001165e-5	0.013045838686420242	-0.17136759012487707	0
chr18	cg16741573	OpenSea	GALNT1	TSS1500	2.3767110302603505e-5	0.013253899960872765	0.15740072285992698	0
chr3	cg01375651	OpenSea	ROBO1;ROBO1;ROBO1;ROBO1	Body;Body;Body;Body	2.3857424632346435e-5	0.013260942797260072	-0.1399712725353127	0
chr1	cg04918831	OpenSea	CHML;CHML;OPN3	3'UTR;1stExon;Body	2.3883984458175452e-5	0.013260942797260072	-0.16808743676964383	0
chr13	cg19100884	OpenSea	RASA3	Body	2.3942365705383672e-5	0.013260942797260072	-0.1532815030630117	0
chr3	cg26335577	OpenSea			2.3966797410095986e-5	0.013260942797260072	-0.13995357621712015	0
chr16	cg07700920	OpenSea	USP10	Body	2.3978566886514062e-5	0.013260942797260072	-0.10011423159734449	0
chr1	cg08264335	OpenSea	SELL	TSS1500	2.413076939219025e-5	0.013323021268440748	0.1345932972192569	0
chr2	cg02152982	N_Shore	KDM3A;KDM3A	TSS1500;TSS1500	2.420166040186482e-5	0.013340075221741285	0.1858418710814842	0
chr15	cg24996120	OpenSea			2.4445489758870788e-5	0.013411148543210561	-0.22512084942381064	0
chr6	cg10191600	OpenSea	RNGTT	Body	2.4462504542463483e-5	0.013411148543210561	-0.14626207954684248	0
chr2	cg02870147	OpenSea	MYT1L	Body	2.446380077478629e-5	0.013411148543210561	-0.08750264011627584	0
chr2	cg25521338	OpenSea	SLC39A10;SLC39A10	Body;Body	2.4491465617970642e-5	0.013411148543210561	-0.17874775153978362	0
chr14	cg27656184	OpenSea	MBIP;MBIP	Body;Body	2.4557444351864866e-5	0.013425232762320563	-0.14473943878129925	0
chr6	cg23358589	S_Shelf	ZNF451;ZNF451	Body;Body	2.464345919533381e-5	0.013430144425173046	-0.17274901214458194	0
chr2	cg03519031	N_Shore			2.465954572750659e-5	0.013430144425173046	-0.153749935976387	0
chr10	cg02480970	S_Shore			2.4687247270835873e-5	0.013430144425173046	-0.14261293303562583	0
chr1	cg10145941	S_Shelf	SPEN	Body	2.4846525757494756e-5	0.013494779418702921	-0.1372752583664168	0
chr2	cg05057291	OpenSea	NLRC4	TSS1500	2.491107580452975e-5	0.013507838452388255	-0.14398900542019424	0
chr5	cg17053538	OpenSea	SNCAIP	Body	2.499867522353469e-5	0.013533333141021307	-0.16676670024227763	0
chr11	cg17528325	OpenSea	OR8G2	TSS1500	2.5097162091265673e-5	0.013564629687249894	-0.14220682437069862	0
chr4	cg13359161	OpenSea			2.5235131181475454e-5	0.01360992841910074	-0.148252853912908	0
chr15	cg27201332	OpenSea	HDGFRP3	3'UTR	2.527898647280368e-5	0.01360992841910074	-0.17138533641426365	0
chr4	cg22751309	OpenSea			2.534110944166546e-5	0.01360992841910074	-0.1504240693558007	0
chr4	cg15189790	OpenSea	ANKRD17;ANKRD17	Body;Body	2.537319160852024e-5	0.01360992841910074	-0.17806337090438423	0
chr4	cg12660383	OpenSea	SPATA5	Body	2.5438745712266967e-5	0.01360992841910074	-0.1952733684398883	0
chr2	cg12006072	OpenSea			2.5505596998653855e-5	0.01360992841910074	-0.2053769438325566	0
chr4	cg25722178	OpenSea	LARP7;LARP7	Body;Body	2.552066109699767e-5	0.01360992841910074	-0.17363345466432067	0
chr6	cg19138499	OpenSea	REPS1;REPS1	Body;Body	2.5581864699265222e-5	0.01360992841910074	-0.15976801141762967	0
chr12	cg01849845	OpenSea	ERC1;ERC1;ERC1;ERC1;ERC1	Body;Body;Body;Body;Body	2.5582673565516547e-5	0.01360992841910074	-0.18002606487253042	0
chr14	cg14484792	OpenSea			2.5594394716516236e-5	0.01360992841910074	-0.17894092793945252	0
chr11	cg09759699	OpenSea			2.5629904873156227e-5	0.01360992841910074	-0.14441486213773108	0
chr8	cg03835158	OpenSea	PCMTD1	Body	2.567987090123888e-5	0.01361478166657272	-0.1808925191149264	0
chr11	cg27191019	N_Shore	DLAT	TSS200	2.5831101709471232e-5	0.013673222169798025	0.18435753238402067	0
chr14	cg01604547	N_Shelf	PYGL;PYGL	Body;Body	2.629703143627858e-5	0.013897793575814176	-0.16757135316898455	0
chr2	cg13025359	OpenSea	CERKL;CERKL;CERKL;CERKL;CERKL;CERKL;CERKL	Body;Body;Body;Body;Body;Body;Body	2.6890182098457903e-5	0.014175621036786918	-0.16408871351110133	0
chr1	cg16320208	OpenSea	DPYD	Body	2.6914095406021313e-5	0.014175621036786918	-0.1791782277758219	0
chr15	cg20070464	OpenSea	MIR628;CCPG1;CCPG1	TSS1500;Body;Body	2.6950253950992133e-5	0.014175621036786918	-0.16763817321775723	0
chr7	cg14340114	Island	POT1;POT1;POT1;POT1;POT1	TSS200;TSS200;TSS200;TSS200;TSS200	2.737123415563234e-5	0.014359133497484298	0.0999572429167685	0
chr2	cg15328241	N_Shore	CTNNA2;CTNNA2	Body;Body	2.7385259354861968e-5	0.014359133497484298	-0.1740116412139944	0
chr4	cg09726866	OpenSea	FRAS1;FRAS1	Body;Body	2.7496882022975052e-5	0.014395027818115693	-0.14397316069411004	0
chr5	cg02498174	OpenSea			2.7721233823432565e-5	0.014489732498753086	-0.1485791071449582	0
chr4	cg04340895	N_Shelf	COMMD8	Body	2.785798389204419e-5	0.01453842349035212	-0.16270681593883674	0
chr3	cg02063485	OpenSea	RSRC1	Body	2.7947224670960986e-5	0.014558103075476378	-0.1687138216821516	0
chr8	cg27221554	OpenSea	TMEM66	Body	2.7983003641549718e-5	0.014558103075476378	-0.13861118473724413	0
chr2	cg10717082	S_Shelf	PPP1CB;PPP1CB	Body;Body	2.8134774476394483e-5	0.01460391446750768	-0.14324251487365675	0
chr17	cg05890279	OpenSea	AIPL1;AIPL1;AIPL1	Body;Body;Body	2.8200791718289707e-5	0.01460391446750768	0.21071315772700586	0
chr2	cg18862260	OpenSea	MSTN	TSS200	2.8240126019050125e-5	0.01460391446750768	-0.1530083679412466	0
chr14	cg01526498	OpenSea			2.8257813443953777e-5	0.01460391446750768	-0.20506594930875857	0
chr5	cg27347579	OpenSea	C5orf28	Body	2.829002349776136e-5	0.01460391446750768	-0.20130512884021792	0
chr10	cg06619466	OpenSea	SHOC2	3'UTR	2.855096848599902e-5	0.014715839906866255	-0.1808434951642197	0
chr3	cg20791744	OpenSea	NR1D2;NR1D2	3'UTR;3'UTR	2.88348514254095e-5	0.014802300905577815	-0.12781223732034244	0
chr10	cg18480168	OpenSea	EIF3A	Body	2.8837555817100866e-5	0.014802300905577815	-0.12369214718998495	0
chr17	cg04859219	N_Shelf			2.8851878494974433e-5	0.014802300905577815	-0.16316640439397787	0
chr4	cg11109966	S_Shelf			2.8912459856621122e-5	0.01481059631417228	-0.14214264607072657	0
chr5	cg14766603	OpenSea			2.896070202411902e-5	0.014812555138498752	-0.143780717858929	0
chr13	cg17940162	OpenSea			2.900870132746804e-5	0.014814383935655	-0.14014335587633187	0
chr9	cg13748640	N_Shelf	ERP44	Body	2.907739514498551e-5	0.014826759412163033	-0.1724198129941665	0
chr10	cg17255062	Island	C10orf32;C10orf32;C10orf32;C10orf32	5'UTR;1stExon;1stExon;5'UTR	2.938433461803621e-5	0.01496039469326427	0.16607254119869783	0
chr19	cg02905964	Island	UQCRFS1	TSS200	2.9499654224523195e-5	0.014996212181615504	-0.04385941217021904	0
chr7	cg23293999	OpenSea	HBP1	Body	2.9558518295445344e-5	0.015003265026859692	-0.17785118490613405	0
chr13	cg20248654	N_Shore			2.962778611028082e-5	0.015015569125030907	-0.16593097666280893	0
chr12	cg16210078	OpenSea	RACGAP1;RACGAP1;RACGAP1	5'UTR;5'UTR;5'UTR	2.9763325631054117e-5	0.015061371878783453	-0.19924385529760005	0
chr7	cg14944166	OpenSea	CHRM2;CHRM2;CHRM2;CHRM2;CHRM2;CHRM2;CHRM2;CHRM2	5'UTR;5'UTR;5'UTR;5'UTR;5'UTR;5'UTR;5'UTR;5'UTR	2.9902776321379983e-5	0.015109012037693144	-0.1620455372357141	0
chr12	cg08237545	OpenSea			2.997843719295003e-5	0.015124325653052622	-0.16589640041349302	0
chr3	cg07165105	N_Shelf			3.011408633912747e-5	0.01516981177988805	-0.1960734080660416	0
chr17	cg27144883	OpenSea			3.0203894469109317e-5	0.015192103353942844	-0.15518071974325737	0
chr2	cg08778148	OpenSea	TFPI;TFPI	5'UTR;5'UTR	3.0279621903190826e-5	0.015207256073274358	-0.20282672558835205	0
chr7	cg23906001	S_Shelf	CADPS2;CADPS2;CADPS2	3'UTR;3'UTR;3'UTR	3.0395584851775414e-5	0.01522945992616774	-0.1569007458731502	0
chr6	cg01524091	Island	AARS2	1stExon	3.0433629003131202e-5	0.01522945992616774	-0.0654509663783326	0
chr9	cg21232615	OpenSea	C9orf11;C9orf11	Body;Body	3.050002144497345e-5	0.01522945992616774	-0.16714639452863744	0
chr11	cg20249071	OpenSea	UBASH3B	3'UTR	3.0534809243005895e-5	0.01522945992616774	-0.10830730955798182	0
chr7	cg22383292	OpenSea	THSD7A	3'UTR	3.0552174771443535e-5	0.01522945992616774	-0.11824019549271426	0
chr13	cg08531917	OpenSea	ZC3H13	Body	3.061851084908129e-5	0.015235455691585067	-0.1123924486366174	0
chr5	cg05925857	OpenSea			3.065557582052717e-5	0.015235455691585067	-0.14614247167552355	0
chr5	cg12812838	OpenSea	MIR103-1;PANK3	TSS1500;Body	3.07366301102545e-5	0.015253006953180893	-0.16569773874161794	0
chr4	cg26161895	OpenSea	FNIP2	Body	3.08332336219147e-5	0.015278210869245905	-0.14152722188849262	0
chr12	cg04594618	N_Shelf			3.096433051287638e-5	0.015320406491251487	-0.14819238695743295	0
chr3	cg21667939	OpenSea	TOMM70A	Body	3.104280685547299e-5	0.015330479496732559	-0.150252617919864	0
chr2	cg06734510	S_Shelf	PLCL1	Body	3.1076631931219685e-5	0.015330479496732559	-0.13168949596245064	0
chr17	cg05717061	S_Shelf			3.142175253205248e-5	0.01547783546918217	-0.20789039020512867	0
chr12	cg23550704	OpenSea			3.1481962090361594e-5	0.015478595628821024	-0.14939213029817708	0
chr6	cg01959896	OpenSea	PDSS2	Body	3.151612674851932e-5	0.015478595628821024	-0.16839155125779662	0
chr17	cg04703974	OpenSea	SYNRG;SYNRG;SYNRG;SYNRG;SYNRG;SYNRG;SYNRG	Body;Body;Body;Body;Body;Body;Body	3.1587953456294854e-5	0.0154891208060913	-0.14112413808888843	0
chr15	cg02734001	OpenSea	TCF12;TCF12;TCF12;TCF12;TCF12	Body;Body;Body;Body;Body	3.163045129962659e-5	0.0154891208060913	-0.22331504613516742	0
chr13	cg04845047	OpenSea			3.167986940455628e-5	0.015490573561821151	-0.18920282683712125	0
chr8	cg01756700	N_Shore	RNF19A	5'UTR	3.175234491544778e-5	0.015503279985444525	-0.12231131538487368	0
chr2	cg26828767	OpenSea	PPM1B;PPM1B;PPM1B;PPM1B	Body;3'UTR;Body;Body	3.208862756770295e-5	0.01564456642200294	-0.16305758909303086	0
chr17	cg01517431	OpenSea	ABCA9	TSS1500	3.229586501221009e-5	0.01571980744490532	-0.1262977753410373	0
chr20	cg20484832	OpenSea	PLCB4;PLCB4	TSS1500;TSS1500	3.233723235107773e-5	0.01571980744490532	-0.19603543467146298	0
chr10	cg23281555	OpenSea	TM9SF3	Body	3.2430124475469035e-5	0.01573782700376695	-0.13550060319137303	0
chr11	cg16698470	OpenSea			3.2468686119940575e-5	0.01573782700376695	-0.14049592470048344	0
chr17	cg11212589	S_Shelf	ZPBP2;ZPBP2	Body;Body	3.257828047140931e-5	0.01576802959843992	-0.16866872825156182	0
chr8	cg14284907	OpenSea	PLAG1;PLAG1;PLAG1	5'UTR;5'UTR;5'UTR	3.29290730522197e-5	0.015903170355919406	-0.13862018097347026	0
chr7	cg25477497	N_Shore	ABCB1	Body	3.2952871742869296e-5	0.015903170355919406	0.17131876505490679	0
chr2	cg26254404	S_Shelf			3.30285958427824e-5	0.01591668079921276	-0.16983473330195886	0
chr3	cg03485508	OpenSea	SNRK;SNRK	Body;Body	3.30799567136657e-5	0.01591842840536295	-0.18357138209654916	0
chr7	cg09314495	OpenSea	CDK14	Body	3.341486623434279e-5	0.016043958842551904	-0.15323556293917015	0
chr4	cg12718874	N_Shelf			3.343704219927963e-5	0.016043958842551904	-0.1964051276992393	0
chr4	cg03177729	OpenSea	SEC31A;SEC31A;SEC31A;SEC31A;SEC31A	5'UTR;5'UTR;5'UTR;5'UTR;5'UTR	3.3544289379776566e-5	0.016072293215630043	-0.14743451864360005	0
chr5	cg22692868	N_Shore	PCDHGA4;PCDHGA9;PCDHGA1;PCDHGB1;PCDHGB6;PCDHGB3;PCDHGB7;PCDHGA6;PCDHGA8;PCDHGA10;PCDHGA5;PCDHGB4;PCDHGA3;PCDHGB7;PCDHGA2;PCDHGB2;PCDHGA7;PCDHGB5	Body;Body;Body;Body;Body;Body;TSS1500;Body;Body;Body;Body;Body;Body;TSS1500;Body;Body;Body;Body	3.385006697377105e-5	0.016195532976106448	-0.16204885620287435	0
chr11	cg03159660	OpenSea			3.391454410431915e-5	0.01620313503347313	0.17390906198972356	0
chr11	cg02907837	OpenSea	MS4A14;MS4A14;MS4A14;MS4A14	1stExon;5'UTR;5'UTR;1stExon	3.407731837404507e-5	0.01625750928710471	-0.1319813364953001	0
chr4	cg06812693	S_Shore	RBPJ;RBPJ;RBPJ;RBPJ	Body;Body;5'UTR;Body	3.412585650362781e-5	0.01625750928710471	-0.058754080414458044	0
chr8	cg03399210	N_Shelf			3.4447659430378864e-5	0.016375467822949807	-0.1320641870525297	0
chr12	cg06651530	OpenSea	MED13L	Body	3.44716711148551e-5	0.016375467822949807	-0.149535805070487	0
chr1	cg04313758	OpenSea	VPS45	Body	3.4774614732108116e-5	0.016495880151136108	-0.1301035628183438	0
chr8	cg10131808	OpenSea			3.4890056604791e-5	0.016527132367200423	-0.13415673121708316	0
chr8	cg15130532	S_Shelf			3.496966805037638e-5	0.016535219115663916	-0.1471258919634093	0
chr7	cg24126432	N_Shelf	IGF2BP3	Body	3.5055478669237896e-5	0.016535219115663916	-0.17403397240622917	0
chr2	cg09185797	OpenSea	GCG	TSS200	3.505588032462131e-5	0.016535219115663916	-0.1702633342609256	0
chr8	cg01188466	OpenSea			3.5291128450804746e-5	0.01660374719494933	-0.1384021356606817	0
chr1	cg00321478	OpenSea	CRB1	Body	3.5332564577448695e-5	0.01660374719494933	-0.1385791208024427	0
chr14	cg14219236	OpenSea	SNORD114-22;SNORD114-21	TSS1500;TSS1500	3.5350533342171546e-5	0.01660374719494933	-0.18180082753166388	0
chr16	cg01737667	OpenSea	ADAMTS18	Body	3.5456250481991255e-5	0.016629978838936656	-0.1361136365119853	0
chr8	cg20197756	OpenSea			3.575272386413894e-5	0.016741411889561294	-0.12905633695421567	0
chr4	cg02951062	OpenSea	ALB	TSS200	3.5794237949787556e-5	0.016741411889561294	-0.10913944642204079	0
chr5	cg20745925	OpenSea	GPBP1;GPBP1;GPBP1	Body;Body;Body	3.5879530345681914e-5	0.016757800980598963	-0.159856250922132	0
chr11	cg24652956	OpenSea	OR52R1	1stExon	3.601058630057403e-5	0.01679548854395682	-0.13838592187875345	0
chr6	cg01613725	OpenSea			3.667637029009467e-5	0.017082121910573296	-0.13835421483166935	0
chr2	cg04322162	OpenSea	GULP1	5'UTR	3.696951631760356e-5	0.017194640630513413	-0.18999188581962048	0
chr12	cg12440131	OpenSea	EPS8	5'UTR	3.714903949994413e-5	0.01723129974955886	-0.13657399495630665	0
chr21	cg23817292	N_Shelf	CCT8	Body	3.715167827639168e-5	0.01723129974955886	-0.14964905580881033	0
chr4	cg07790638	OpenSea	C4orf21	Body	3.729031009831972e-5	0.017271576835107723	-0.1330351847396904	0
chr15	cg24786847	OpenSea	AVEN;CHRM5;CHRM5	Body;5'UTR;1stExon	3.738989522006276e-5	0.017293682202623173	-0.132349828668923	0
chr7	cg25446890	OpenSea			3.7875619588658576e-5	0.017494077208872954	-0.14743818747107312	0
chr13	cg08099418	OpenSea	INTS6;INTS6	Body;Body	3.826292508707085e-5	0.017648522814815076	-0.1745838595844912	0
chr6	cg22270690	N_Shelf			3.84375094889581e-5	0.01769479078763251	-0.16126284091282733	0
chr8	cg16732939	OpenSea	PLAG1;PLAG1;PLAG1	5'UTR;5'UTR;5'UTR	3.8482748695173284e-5	0.01769479078763251	-0.1490206238947273	0
chr2	cg27612889	N_Shelf			3.852242003790704e-5	0.01769479078763251	-0.16574581976386182	0
chr20	cg20813370	S_Shelf	NCOA3;NCOA3	5'UTR;5'UTR	3.8716265090480796e-5	0.017740676009219455	-0.12665199094962407	0
chr8	cg02572713	OpenSea			3.8764089320050376e-5	0.017740676009219455	-0.12577721831068484	0
chr7	cg19229651	OpenSea			3.8781910737170805e-5	0.017740676009219455	-0.1227790138934657	0
chr17	cg00588871	S_Shelf			3.897931365798531e-5	0.01778474299485428	0.1334705716378871	0
chr9	cg13620490	N_Shelf			3.898490498423733e-5	0.01778474299485428	-0.16739817466413126	0
chr2	cg20261431	OpenSea			3.953375269383105e-5	0.018010486768560225	-0.16877071225427012	0
chr2	cg04415451	OpenSea			3.9656532655059696e-5	0.018041774697512485	-0.14301769712660292	0
chr6	cg10994819	S_Shelf			3.972746618752698e-5	0.018049421930177532	-0.11918022897047974	0
chr6	cg11299190	OpenSea	ARID1B;ARID1B;ARID1B	Body;Body;Body	3.980626119532967e-5	0.018056399073210695	-0.18436176808567414	0
chr12	cg12648336	OpenSea	RPAP3;RPAP3;RPAP3	Body;Body;Body	3.994672429298522e-5	0.018056399073210695	-0.22316926607179732	0
chr15	cg00882281	OpenSea			4.002514951137282e-5	0.018056399073210695	-0.15033951929528477	0
chr3	cg01525017	OpenSea			4.0028601716598446e-5	0.018056399073210695	-0.14401531113487412	0
chr4	cg08015755	Island	MAP9;MAP9	5'UTR;1stExon	4.0043391751119245e-5	0.018056399073210695	0.14758694344096634	0
chr13	cg12525675	OpenSea			4.009145041799474e-5	0.018056399073210695	-0.16824971013475826	0
chr4	cg21576300	OpenSea	SPATA5	Body	4.017054652182333e-5	0.018056399073210695	-0.142260699128123	0
chr10	cg11888270	N_Shore	GPAM	Body	4.0175987430459895e-5	0.018056399073210695	-0.17150748786152833	0
chr4	cg01450803	S_Shelf			4.0307153837246014e-5	0.018073054432737847	-0.14691599102182165	0
chr7	cg05534676	S_Shelf	NEUROD6	Body	4.0321437025890556e-5	0.018073054432737847	-0.1554821797145356	0
chr11	cg02165693	OpenSea	SLC22A9	3'UTR	4.065141766470705e-5	0.018196502162964888	-0.15948302306342238	0
chr5	cg18484679	OpenSea	NR3C1;NR3C1;NR3C1;NR3C1;NR3C1;NR3C1;NR3C1	Body;Body;Body;Body;Body;Body;Body	4.0720865223324e-5	0.01820315471019955	-0.15941778659618602	0
chr15	cg07357373	S_Shelf			4.089070255666328e-5	0.01825460588740765	-0.14452297097248817	0
chr3	cg26683865	S_Shelf			4.0991835619234805e-5	0.018275289238591983	-0.18333526288071042	0
chr15	cg03450593	OpenSea	PRTG	Body	4.1087900704602355e-5	0.018293660933337903	-0.16005702919792492	0
chr3	cg18771126	OpenSea	TMEM39A	3'UTR	4.1308089745985e-5	0.018367173947201776	-0.1709054979234937	0
chr11	cg25334215	OpenSea	CSTF3;CSTF3;CSTF3	3'UTR;Body;Body	4.1662537557097985e-5	0.01848501219414816	-0.1685970698370725	0
chr2	cg23240589	OpenSea	RTN4;RTN4;RTN4;RTN4;RTN4	Body;Body;Body;Body;Body	4.168397161440276e-5	0.01848501219414816	-0.1105220576629281	0
chr16	cg09844625	N_Shelf			4.1848800968401654e-5	0.018533461219311573	-0.15806433134589096	0
chr5	cg10421435	OpenSea	UBLCP1	Body	4.2180241575801036e-5	0.018615382254065286	-0.15122676901359228	0
chr4	cg19136783	OpenSea	LDB2;LDB2	Body;Body	4.227262221897648e-5	0.018615382254065286	-0.12746291684472918	0
chr10	cg04582365	OpenSea			4.23055500414078e-5	0.018615382254065286	-0.1343847254806574	0
chr2	cg17918270	OpenSea	MYT1L	Body	4.231244681061113e-5	0.018615382254065286	-0.10640473976468995	0
chr2	cg23840821	OpenSea			4.2312888513464074e-5	0.018615382254065286	-0.11107465882036513	0
chr2	cg00283344	N_Shelf	RNF103	Body	4.2826667246040375e-5	0.01881659310479881	-0.16298248763813616	0
chr1	cg02124912	OpenSea	GPR37L1	TSS200	4.304812337180125e-5	0.01888900675513804	0.17877736466303767	0
chr13	cg09574009	OpenSea			4.329662640397698e-5	0.018973082360803993	-0.15786125432457512	0
chr6	cg12368241	OpenSea	PHF3	TSS1500	4.3621791776829717e-5	0.01908092665551292	-0.1500202783178326	0
chr4	cg05012356	N_Shelf			4.36571629342668e-5	0.01908092665551292	-0.15251394297277684	0
chr4	cg06362729	OpenSea			4.420416551433631e-5	0.01928939593804496	-0.15284031607027335	0
chr2	cg14444244	OpenSea	METTL8	5'UTR	4.4249826503631095e-5	0.01928939593804496	-0.14671016677394588	0
chr11	cg10863036	OpenSea	RAB30	5'UTR	4.44705483185422e-5	0.019360305460468845	-0.1436634173529901	0
chr16	cg09753193	S_Shelf			4.4660049885756234e-5	0.01937800337651383	-0.11545232188636279	0
chr2	cg12833861	N_Shelf			4.4681194302815084e-5	0.01937800337651383	-0.13929531653400462	0
chr12	cg18344063	OpenSea	MGAT4C;MGAT4C	1stExon;5'UTR	4.46855262146616e-5	0.01937800337651383	-0.17679162344754876	0
chr1	cg21942815	OpenSea	CEPT1;CEPT1	3'UTR;3'UTR	4.500086993699327e-5	0.0194752747739607	-0.14400591270653268	0
chr6	cg17758439	OpenSea	SFRS18;SFRS18	Body;Body	4.502663391315105e-5	0.0194752747739607	-0.15319630013002206	0
chr8	cg09924322	OpenSea			4.510468877331859e-5	0.019483764906007138	-0.11038906622449292	0
chr7	cg13834077	OpenSea			4.529546218516715e-5	0.019538393922503495	-0.16588171453658057	0
chr4	cg23488414	OpenSea	ANKRD17;ANKRD17	Body;Body	4.5348333466328335e-5	0.019538393922503495	0.14672016758965403	0
chr1	cg04237529	OpenSea	OR6K2	TSS1500	4.542050933872745e-5	0.019544240043573538	-0.16759000089111384	0
chr4	cg09030852	OpenSea	CLCN3;CLCN3	Body;Body	4.5876763604352946e-5	0.019715125322185587	-0.17357027271303038	0
chr13	cg21030312	OpenSea	SETDB2;SETDB2	TSS1500;5'UTR	4.593951957436264e-5	0.01971668603364077	-0.17157190584307483	0
chr12	cg03835709	OpenSea	NAV3	Body	4.623604386938758e-5	0.019818444310436376	-0.17435780902318812	0
chr14	cg00896578	S_Shelf			4.641048707304761e-5	0.01982717084602615	-0.18343893781555126	0
chr8	cg00417291	OpenSea	CSMD3;CSMD3;CSMD3;CSMD3	5'UTR;Body;1stExon;Body	4.6434573786581334e-5	0.01982717084602615	-0.15198604564829696	0
chr4	cg06065089	OpenSea	BMPR1B	5'UTR	4.648198854679778e-5	0.01982717084602615	-0.1531617814318357	0
chr6	cg05119374	OpenSea			4.656261398146597e-5	0.01982717084602615	-0.13889449047890612	0
chr12	cg20395596	OpenSea			4.661735639904991e-5	0.01982717084602615	-0.1370714094599077	0
chr18	cg03293350	OpenSea	TCF4;TCF4	3'UTR;3'UTR	4.675229648262181e-5	0.01982717084602615	-0.14423922417781193	0
chr5	cg04739648	N_Shore			4.6835716457638945e-5	0.01982717084602615	-0.1330274436673108	0
chr11	cg15665081	OpenSea	CASP4;CASP4	5'UTR;Body	4.6839859018296636e-5	0.01982717084602615	-0.13044019161485043	0
chr3	cg03889251	S_Shelf			4.6866113450610195e-5	0.01982717084602615	-0.14851887036840408	0
chr6	cg22442617	OpenSea	ZFAND3	Body	4.689444983095646e-5	0.01982717084602615	-0.1856618889706542	0
chr4	cg10984680	S_Shelf			4.691041354182612e-5	0.01982717084602615	-0.16398027262653367	0
chr10	cg07137429	OpenSea			4.705766380908673e-5	0.019848808171198346	0.14696788763552204	0
chr19	cg05910615	N_Shore	HSPB6;C19orf55	TSS1500;TSS200	4.7080647547275515e-5	0.019848808171198346	-0.09661307479955358	0
chr12	cg20132724	Island	MED21;MED21	1stExon;5'UTR	4.731920912059337e-5	0.01992419512414944	0.14557161515266084	0
chr3	cg02784956	OpenSea	CLASP2	Body	4.755815889915492e-5	0.01998712943171301	-0.18574918821312814	0
chr4	cg20695587	OpenSea	TMPRSS11F	TSS200	4.76340071389499e-5	0.01998712943171301	-0.17856729915375624	0
chr10	cg16951385	OpenSea	JMJD1C;JMJD1C	Body;TSS200	4.767355521788156e-5	0.01998712943171301	0.17258836825114224	0
chr10	cg27168638	OpenSea	FAM160B1;FAM160B1	Body;3'UTR	4.7708416504918016e-5	0.01998712943171301	-0.16788149772172267	0
chr17	cg03032247	Island			4.793018872267162e-5	0.019996890107895408	0.13694441528041273	0
chr5	cg06875836	OpenSea	MTRR;MTRR	Body;Body	4.7957282155526674e-5	0.019996890107895408	-0.18805921580156432	0
chr1	cg05390563	S_Shore	MTF2;MTF2;MTF2;MTF2	5'UTR;Body;5'UTR;Body	4.7997082741519855e-5	0.019996890107895408	0.15065552588159228	0
chr10	cg05877590	OpenSea	OR13A1;OR13A1	1stExon;5'UTR	4.8042356888795675e-5	0.019996890107895408	-0.1595868160803947	0
chr6	cg08550724	OpenSea	C6orf182;C6orf182	5'UTR;5'UTR	4.80614209689792e-5	0.019996890107895408	-0.17296247749235824	0
chr6	cg26552650	OpenSea			4.80915016133913e-5	0.019996890107895408	-0.16775491927103223	0
chr1	cg21366602	OpenSea	EPS15;EPS15	1stExon;Body	4.820317992864746e-5	0.020008087558656972	-0.14183770606130489	0
chr7	cg25392545	OpenSea	ST7;ST7OT3;ST7	Body;TSS200;Body	4.8247081157354445e-5	0.020008087558656972	-0.1436810597852876	0
chr5	cg05225461	S_Shore	C5orf30	5'UTR	4.835306443410348e-5	0.020008087558656972	-0.15466387306880672	0
chr10	cg20592345	N_Shelf	LIPA;LIPA	5'UTR;5'UTR	4.8358423085944005e-5	0.020008087558656972	-0.19402041709508572	0
chr4	cg06748060	OpenSea			4.845264331525376e-5	0.0200222292938383	-0.11590232262601613	0
chr16	cg03160726	N_Shelf	ITFG1	Body	4.8704489923618865e-5	0.020080217784737443	-0.15477405375267983	0
chr14	cg19672209	OpenSea	C14orf105	TSS1500	4.87617930216911e-5	0.020080217784737443	-0.14074538883153886	0
chr6	cg26175649	OpenSea	ANKS1A	Body	4.8773615147092704e-5	0.020080217784737443	-0.12064998754468843	0
chr1	cg14174502	OpenSea			4.898429273510739e-5	0.020142087493231663	-0.141606259675232	0
chr12	cg16165258	OpenSea	OSBPL8;OSBPL8	5'UTR;5'UTR	4.93291668780751e-5	0.020258917784893603	-0.1455994140880649	0
chr7	cg21536074	OpenSea	GLI3	Body	4.9409739475286425e-5	0.02026515306096326	-0.14521414712539676	0
chr14	cg10472263	OpenSea	SNORD114-25;SNORD114-26	TSS200;TSS1500	4.9522021693910575e-5	0.02026515306096326	-0.19474638550526654	0
chr15	cg26726006	OpenSea			4.952665608534587e-5	0.02026515306096326	0.13462560084845743	0
chr13	cg24949049	OpenSea	TDRD3;TDRD3;TDRD3	5'UTR;5'UTR;Body	4.980404612815989e-5	0.020353680758299797	-0.18578649021336738	0
chr1	cg07959978	S_Shelf	LEPR;LEPR;LEPR	5'UTR;5'UTR;5'UTR	5.0028140446424404e-5	0.02042023775756813	-0.12155143377579772	0
chr12	cg17310654	OpenSea	SFRS2IP	Body	5.019073581198246e-5	0.020444346156246337	-0.13570031533562266	0
chr2	cg13160166	N_Shelf			5.0211268318363964e-5	0.020444346156246337	-0.14204957336082863	0
chr4	cg13149566	OpenSea			5.0315595261655345e-5	0.020444346156246337	-0.21146004475968716	0
chr4	cg00730887	OpenSea			5.033242931122572e-5	0.020444346156246337	-0.17698595234031406	0
chr2	cg27305342	OpenSea	MYL1;MYL1	Body;TSS1500	5.042220919851452e-5	0.020455897690159885	-0.12939946891734358	0
chr15	cg25663741	OpenSea	C15orf33	Body	5.05901119722278e-5	0.020483911914985446	-0.15801765324967088	0
chr11	cg02829076	N_Shelf			5.061915462993904e-5	0.020483911914985446	-0.16146983440395737	0
chr17	cg01768868	OpenSea	IGFBP4	3'UTR	5.067553678001611e-5	0.020483911914985446	-0.10706789396976205	0
chr13	cg07048832	OpenSea			5.085369463081003e-5	0.020531040232188737	-0.13807195851118204	0
chr10	cg13271430	OpenSea			5.10597637853984e-5	0.020589309513169132	-0.15103133525675452	0
chr6	cg01143222	N_Shore	KLHL31	3'UTR	5.139797334734727e-5	0.020700657915338188	-0.16559574106763117	0
chr8	cg08271180	OpenSea	EFR3A	Body	5.150541635945057e-5	0.02070958049997566	-0.13944590238531218	0
chr18	cg19995964	OpenSea	DCC	Body	5.154433057247922e-5	0.02070958049997566	-0.12737887286659672	0
chr21	cg24950067	OpenSea	ZNF295;ZNF295;ZNF295	3'UTR;3'UTR;3'UTR	5.17383101074998e-5	0.020762502907748403	-0.16474204807611995	0
chr2	cg19769520	OpenSea	PXDN	Body	5.2246528720135864e-5	0.02091059506490055	0.17357562092271392	0
chr2	cg03984919	OpenSea	NCOA1;NCOA1;NCOA1	TSS1500;TSS1500;TSS1500	5.231441753862123e-5	0.02091059506490055	-0.15555283311911694	0
chr3	cg25762753	OpenSea	GPR156;GPR156	TSS1500;TSS1500	5.235325342549102e-5	0.02091059506490055	-0.14953428870751334	0
chr8	cg01814565	OpenSea	C8orf34	Body	5.235816012160274e-5	0.02091059506490055	-0.18679550144555263	0
chr2	cg02613156	S_Shelf	SLC30A6	Body	5.251239193513984e-5	0.020936129458020005	-0.1617719115606329	0
chr13	cg11091909	OpenSea			5.256332105404826e-5	0.020936129458020005	-0.10536101581784384	0
chr4	cg19380394	OpenSea			5.261043869575225e-5	0.020936129458020005	-0.1515876150101647	0
chr1	cg01793088	OpenSea	GOLPH3L	TSS1500	5.299981977260261e-5	0.021065943859294094	0.14320980578758705	0
chr12	cg22693266	OpenSea	CCDC91	TSS1500	5.3351245399115164e-5	0.02118038091006134	-0.13821857363174664	0
chr12	cg27273866	OpenSea	SOX5;SOX5	Body;Body	5.341893968518288e-5	0.021182038748246257	-0.15306853728853925	0
chr14	cg05218696	OpenSea	SNORD113-4	TSS1500	5.349418399732731e-5	0.02118404998415728	-0.17200772693813493	0
chr1	cg26150142	S_Shelf	OR2L13	5'UTR	5.35728469942306e-5	0.02118404998415728	-0.15965203463311267	0
chr5	cg22183057	N_Shelf	NUDCD2	Body	5.3650042282026014e-5	0.02118404998415728	-0.16012350034357078	0
chr8	cg26499430	N_Shelf			5.3678109376041376e-5	0.02118404998415728	-0.11829408529516111	0
chr4	cg13199720	OpenSea	KIAA0922;KIAA0922	Body;Body	5.40344652798711e-5	0.021299479251851224	-0.15767985921526986	0
chr3	cg14467816	OpenSea	ROBO1;ROBO1;ROBO1;ROBO1	Body;Body;Body;Body	5.457755591636554e-5	0.02148815675257812	-0.11429869249693213	0
chr17	cg22805632	OpenSea	KRT10;TMEM99	1stExon;5'UTR	5.468840855121118e-5	0.021506410135907258	-0.10713094018156316	0
chr7	cg19679302	N_Shelf			5.476664687329316e-5	0.02151180993246046	-0.15443730849810172	0
chr1	cg16366373	S_Shelf			5.5208530267724665e-5	0.021659865253118298	-0.12733644820100978	0
chr16	cg26729368	OpenSea	USP10	Body	5.5403757598705556e-5	0.021710916193018483	-0.15779604558043323	0
chr12	cg21800175	OpenSea			5.605334719505604e-5	0.021883495436272358	-0.14708451454068314	0
chr20	cg13940160	Island	ADNP;ADNP	TSS1500;TSS1500	5.605516198428962e-5	0.021883495436272358	-0.0575910221399822	0
chr14	cg08221288	OpenSea	PPIL5;PPIL5	3'UTR;3'UTR	5.61087158243494e-5	0.021883495436272358	-0.12722985164823716	0
chr3	cg06210989	OpenSea	DNAH12	Body	5.613066286476504e-5	0.021883495436272358	-0.14632399107207003	0
chr2	cg15573998	OpenSea	NRXN1;NRXN1	Body;Body	5.617226899879494e-5	0.021883495436272358	-0.15869093241432514	0
chr10	cg04597331	OpenSea	BTAF1	Body	5.650648074274103e-5	0.02198801014190028	-0.1644130056589067	0
chr8	cg08576308	S_Shore			5.664307699274589e-5	0.02199262476503727	-0.13607551800731496	0
chr12	cg08265288	OpenSea	PUS7L;PUS7L;PUS7L	Body;Body;Body	5.670821632276049e-5	0.02199262476503727	-0.13259290549953684	0
chr7	cg07123608	OpenSea	CALCR;CALCR	5'UTR;5'UTR	5.671618692011206e-5	0.02199262476503727	-0.150824737536185	0
chr5	cg25071794	OpenSea	GAPT	3'UTR	5.698945808474636e-5	0.02205614704242375	-0.14778719178800265	0
chr5	cg02679662	OpenSea	FNIP1;FNIP1	Body;Body	5.7012281884524277e-5	0.02205614704242375	-0.13952704053311255	0
chr13	cg02713319	OpenSea			5.7129822167051455e-5	0.02207600923110794	-0.1629502074375444	0
chr6	cg27659071	Island	GSTA4	5'UTR	5.748921617852916e-5	0.022176294488129463	0.14197990050766723	0
chr12	cg13672444	OpenSea	STRAP	Body	5.752234693108707e-5	0.022176294488129463	-0.189432832055126	0
chr9	cg22232859	OpenSea	HIATL1	Body	5.7609740076748396e-5	0.022179371172154478	-0.14516644683995628	0
chr1	cg19354125	OpenSea	PBX1	TSS1500	5.766965805570777e-5	0.022179371172154478	0.11278427058111805	0
chr8	cg11562312	S_Shelf	TOP1MT	Body	5.772985458583625e-5	0.022179371172154478	0.16721972549851905	0
chr14	cg07947615	OpenSea	SNORD114-23;SNORD114-22	TSS1500;Body	5.801063759477975e-5	0.022261598865902826	-0.2033617140698765	0
chr4	cg25080924	OpenSea			5.834926038640766e-5	0.022365808051033147	-0.12636759041775522	0
chr10	cg03287579	OpenSea	NEBL;NEBL	Body;TSS1500	5.842957233426721e-5	0.022370878705463944	-0.12215231382778934	0
chr19	cg03749198	OpenSea	CEACAM18	TSS200	5.876802322171362e-5	0.02247465781646082	-0.12579404328575966	0
chr20	cg02380561	S_Shore			5.883809250262043e-5	0.02247567955289961	-0.172374506196257	0
chr3	cg17189558	N_Shore			5.9110913705794485e-5	0.022525227655727925	-0.24238309657627777	0
chr14	cg19493789	N_Shelf			5.91533136437054e-5	0.022525227655727925	-0.1356372128458282	0
chr7	cg11039314	OpenSea	AGR3	TSS200	5.9231379436855405e-5	0.022525227655727925	-0.14423884769216053	0
chr8	cg16465559	OpenSea	LRP12;LRP12	3'UTR;3'UTR	5.923798696191781e-5	0.022525227655727925	-0.11897510778898623	0
chr11	cg22028199	S_Shelf	C11orf30	Body	5.9409764882477634e-5	0.02256481660961704	-0.15642979749874797	0
chr12	cg12127290	OpenSea	IAPP;SLCO1A2	3'UTR;5'UTR	5.952337319214096e-5	0.0225762961286843	-0.1594810283501534	0
chr3	cg13720278	OpenSea	DNAJC19	3'UTR	5.957538733546096e-5	0.0225762961286843	-0.13026616761111282	0
chr8	cg05996169	OpenSea			6.022755327640389e-5	0.02279753035080805	0.13400012362272365	0
chr1	cg11174769	OpenSea	RPL31P11	TSS200	6.0500186853937034e-5	0.022874763959029553	-0.12885174425404416	0
chr4	cg14825729	Island	TTC29;TTC29	5'UTR;1stExon	6.0627365874063814e-5	0.022896889404662432	-0.0474017293221671	0
chr4	cg26686932	OpenSea	CNGA1;CNGA1	5'UTR;5'UTR	6.117330643966877e-5	0.023057991196770312	-0.12674483461023664	0
chr1	cg13491023	S_Shelf			6.119222562482712e-5	0.023057991196770312	-0.13690003635789144	0
chr13	cg10717809	S_Shelf			6.163179412918131e-5	0.023197414305197804	-0.12973580581301972	0
chr9	ch.9.84051654F	OpenSea			6.187212708559746e-5	0.0232358132566623	0.1806402622815794	0
chr13	cg02909158	N_Shelf	ZIC5	3'UTR	6.196226651338959e-5	0.0232358132566623	-0.1398152351683559	0
chr4	cg07231828	OpenSea	WWC2	Body	6.198353187173314e-5	0.0232358132566623	-0.13802615354819078	0
chr15	cg27528032	OpenSea	C15orf60	Body	6.20125219232079e-5	0.0232358132566623	-0.1785689050204236	0
chr8	cg01654242	N_Shore	FBXO43;FBXO43	5'UTR;Body	6.21120127750357e-5	0.023246971838615186	-0.18299437379159997	0
chr6	cg11212237	OpenSea	FRK;LOC728402	Body;TSS1500	6.237957446490038e-5	0.023320939588543175	-0.16085223171886054	0
chr11	cg24593866	OpenSea	GLYATL2	5'UTR	6.256134439248534e-5	0.02333131846975397	-0.1290048849977914	0
chr14	cg04532906	N_Shelf	CNIH	Body	6.259809299328804e-5	0.02333131846975397	-0.15936773774600502	0
chr2	cg06745378	N_Shelf	SMEK2;SMEK2	Body;Body	6.261722636336862e-5	0.02333131846975397	-0.17455632058114953	0
chr5	cg05575228	OpenSea	ST8SIA4	3'UTR	6.269374038912745e-5	0.023332685463559367	-0.1708350643247281	0
chr12	cg23015991	OpenSea	PDE3A	Body	6.27608300996847e-5	0.023332685463559367	-0.1404079075485977	0
chr5	cg24947286	OpenSea	MAST4;MAST4	Body;Body	6.296329681155118e-5	0.023381890041669573	-0.12422355234643451	0
chr8	cg17164016	S_Shelf			6.33019417388484e-5	0.02348149969869791	-0.14807971630226313	0
chr21	cg19458410	N_Shore	RCAN1;RCAN1	5'UTR;Body	6.358901228083132e-5	0.02352947359526466	0.10562766077273357	0
chr2	cg04522898	S_Shelf	R3HDM1	5'UTR	6.367413284724994e-5	0.02352947359526466	-0.1400829964655986	0
chr12	cg18545424	OpenSea	ACSS3	Body	6.371346739648384e-5	0.02352947359526466	-0.14325273349485276	0
chr20	cg01337825	N_Shore	RBPJL	Body	6.371350116956087e-5	0.02352947359526466	-0.125631513578656	0
chr5	cg22212873	S_Shore	CARTPT	3'UTR	6.396252276104748e-5	0.023595307663530258	-0.12922491814016684	0
chr3	cg15681326	OpenSea	NCEH1;NCEH1;NCEH1;NCEH1	3'UTR;3'UTR;3'UTR;3'UTR	6.40554779232523e-5	0.023603488091014646	-0.14235166377873615	0
chr10	cg00655147	N_Shelf	SLC16A12	5'UTR	6.448591717612047e-5	0.023735871052953068	-0.1335829071133537	0
chr2	cg15851696	OpenSea	PDE1A;PDE1A	Body;Body	6.487940526971483e-5	0.023854376174133662	-0.135084058231962	0
chr11	cg04588051	OpenSea	SBF2	Body	6.515723937232138e-5	0.0239301443046722	-0.16329731013152884	0
chr6	cg01320540	N_Shelf	C6orf41	Body	6.534807483063141e-5	0.02396468274269148	-0.16542252258961035	0
chr8	cg02370734	OpenSea	PDE7A;PDE7A	TSS1500;Body	6.54527896367866e-5	0.02396468274269148	-0.15216952374701792	0
chr7	cg19237530	OpenSea	ABCA13	3'UTR	6.546686891406037e-5	0.02396468274269148	-0.12228533668789567	0
chr1	cg05928873	OpenSea	NEGR1	Body	6.598138382489827e-5	0.02412654155322725	-0.13841959015130417	0
chr7	cg16108887	OpenSea			6.655383533902383e-5	0.024309207508239134	-0.14401594208807011	0
chr2	cg23235135	OpenSea	COL3A1	Body	6.69422150425839e-5	0.02437844296280246	-0.1740984744372591	0
chr3	cg05096681	OpenSea	MORC1	Body	6.700848966280423e-5	0.02437844296280246	-0.15087775446765056	0
chr10	cg09096067	OpenSea	FAM188A	3'UTR	6.70721775273713e-5	0.02437844296280246	-0.14770788728998882	0
chr7	cg10685982	S_Shelf	AGBL3	Body	6.70775907572107e-5	0.02437844296280246	-0.12410325660648866	0
chr10	cg25942572	OpenSea			6.710890532792967e-5	0.02437844296280246	0.17121987249799123	0
chr13	cg02122052	OpenSea	ZC3H13	Body	6.72678326481255e-5	0.024405789361230435	-0.16821084211912987	0
chr4	cg13793761	N_Shelf			6.733055518438042e-5	0.024405789361230435	-0.15633952760025424	0
chr18	cg26877588	OpenSea	SERPINB7;SERPINB7	Body;Body	6.844898225636969e-5	0.024784254238731714	-0.19137959161794255	0
chr3	cg12201707	OpenSea			6.861258461159625e-5	0.024816546750206624	-0.14995893505737684	0
chr3	cg08170837	N_Shore	RYBP	Body	6.882673657069069e-5	0.024856484889155133	-0.11096503550330043	0
chr3	cg01289318	OpenSea	TRPC1	3'UTR	6.887207901420882e-5	0.024856484889155133	-0.17617488105965817	0
chr4	ch.4.46116426R	OpenSea			6.897858037039388e-5	0.024860706058757127	0.1686549886120612	0
chr10	cg07137701	S_Shore	ZEB1;ZEB1;ZEB1;ZEB1;ZEB1	Body;Body;Body;Body;Body	6.911997819438801e-5	0.024860706058757127	-0.11855437627570586	0
chr6	cg08804626	OpenSea	GMDS	Body	6.91962560846167e-5	0.024860706058757127	-0.1285101813005389	0
chr2	cg16472853	OpenSea	THADA;THADA	Body;Body	6.921230449330001e-5	0.024860706058757127	-0.13571770414200854	0
chr1	cg09851620	OpenSea			6.925652268534261e-5	0.024860706058757127	-0.13004074962291637	0
chr12	ch.12.9379220R	OpenSea			6.939361305347359e-5	0.024877339610485025	0.19906610236284397	0
chr15	cg12444761	OpenSea	SPRED1	Body	6.94520589823094e-5	0.024877339610485025	-0.17820845068977972	0
chr6	cg16322478	OpenSea	GPR126;GPR126;GPR126;GPR126	Body;Body;Body;Body	6.959184778606653e-5	0.024900665029881634	-0.16801710118601315	0
chr10	cg02889869	OpenSea			6.972459193550597e-5	0.024921422501672664	-0.12967370803218523	0
chr1	cg26034145	N_Shelf			7.003155327816568e-5	0.02500433871054541	-0.1336844684038706	0
chr18	cg22049174	OpenSea	METTL4	Body	7.033510427560593e-5	0.025085861217887476	-0.19390068622848047	0
chr6	cg19358805	OpenSea	TRIM10;TRIM10;TRIM15	TSS1500;TSS1500;TSS1500	7.049086097093002e-5	0.025114553232611934	-0.1333106737217828	0
chr5	cg11286669	OpenSea	EBF1	Body	7.07241574183483e-5	0.02515320483931158	-0.13425478851863037	0
chr6	cg13607311	OpenSea	PLAGL1;PLAGL1;PLAGL1;PLAGL1;PLAGL1;PLAGL1;PLAGL1;PLAGL1	3'UTR;3'UTR;3'UTR;3'UTR;3'UTR;3'UTR;3'UTR;3'UTR	7.075020058016925e-5	0.02515320483931158	-0.14220169445370928	0
chr2	cg20971474	N_Shore	SNTG2	Body	7.120103939508923e-5	0.025286529729962683	-0.1511199389843515	0
chr10	cg23332005	OpenSea			7.14327803351666e-5	0.02530694278290472	-0.20338403418204012	0
chr3	cg18465319	OpenSea	LSAMP	Body	7.153527929767261e-5	0.02530694278290472	-0.1582315559823219	0
chr1	cg23207673	OpenSea	SFPQ	3'UTR	7.160462247917748e-5	0.02530694278290472	-0.12043130141381064	0
chr11	cg13631852	N_Shelf			7.162201432755067e-5	0.02530694278290472	-0.1653794975144179	0
chr7	cg05036615	OpenSea	PHTF2;PHTF2;PHTF2;PHTF2;PHTF2	3'UTR;Body;3'UTR;Body;Body	7.16486405766162e-5	0.02530694278290472	-0.16635914816409983	0
chr11	cg09185632	S_Shelf	LGR4	3'UTR	7.190907611593134e-5	0.02530694278290472	-0.17181606996228313	0
chr2	cg11729411	S_Shelf	SLC4A1AP	Body	7.190965681848886e-5	0.02530694278290472	-0.15037103460784518	0
chr1	cg15073906	OpenSea	RALGPS2	3'UTR	7.192761068002143e-5	0.02530694278290472	-0.17566197341249148	0
chr15	cg03361973	OpenSea	SEMA6D;SEMA6D;SEMA6D;SEMA6D;SEMA6D;SEMA6D	5'UTR;5'UTR;5'UTR;5'UTR;5'UTR;5'UTR	7.203588002784038e-5	0.02530694278290472	-0.10957845389163687	0
chr8	cg12267291	Island	SQLE	TSS1500	7.203603846673465e-5	0.02530694278290472	-0.11577821762025842	0
chr13	cg19813724	N_Shelf			7.21170730810425e-5	0.02530694278290472	-0.1364849052883338	0
chr1	cg04312413	N_Shelf	TPR;MIR548F1	Body;Body	7.21691698324104e-5	0.02530694278290472	-0.14928846657189926	0
chr7	cg19318403	OpenSea	CBLL1;CBLL1	Body;Body	7.233208023450259e-5	0.025319857084737565	-0.1297770001216198	0
chr3	cg26964875	N_Shore	C3orf63	Body	7.235785102436705e-5	0.025319857084737565	-0.11132534397717743	0
chr1	cg20463298	OpenSea	HMCN1	Body	7.253994373194378e-5	0.025356968444218954	-0.14988007443590995	0
chr3	cg11616285	OpenSea	IQCF3	TSS1500	7.266928381374702e-5	0.025375581253324127	-0.16412897277477698	0
chr8	cg04840732	OpenSea	MTMR7	3'UTR	7.327411339158318e-5	0.02556001889091189	-0.1346917773336468	0
chr7	cg09751728	OpenSea			7.430200076442893e-5	0.02585734145203397	-0.14444869918774553	0
chr1	cg02661007	N_Shelf	NUP133	Body	7.437516279615888e-5	0.02585734145203397	-0.12925881258261449	0
chr3	cg02011409	S_Shelf	C3orf19	Body	7.448463230844912e-5	0.02585734145203397	-0.11101052272810664	0
chr7	cg08558971	OpenSea	EZH2;EZH2	5'UTR;5'UTR	7.448507771195203e-5	0.02585734145203397	-0.1381189841173093	0
chr11	cg14546955	OpenSea	AASDHPPT	Body	7.458337039871695e-5	0.02585734145203397	-0.12386930563412792	0
chr12	cg18500826	OpenSea	MDM1	Body	7.45916908616635e-5	0.02585734145203397	-0.12960915299588094	0
chr2	cg20824876	OpenSea	MORN2	Body	7.467576041856975e-5	0.025859603228062533	-0.13514900706431182	0
chr15	cg21215325	OpenSea	AQR	Body	7.475652878619281e-5	0.02586071832270829	-0.1429129624026765	0
chr13	cg11959007	OpenSea	LMO7;LMO7	Body;3'UTR	7.549528555111286e-5	0.026089214850051362	-0.17654760263095973	0
chr2	cg24431586	OpenSea	RBMS1;RBMS1	Body;Body	7.569905923159639e-5	0.026108133420061467	-0.11264203867678761	0
chr11	cg13237740	OpenSea	OR10A6	TSS1500	7.570661126247661e-5	0.026108133420061467	-0.1550058179093402	0
chr9	cg22174355	OpenSea	DNAJC25;DNAJC25-GNG10	Body;Body	7.599814896926038e-5	0.026143249648415516	-0.16575627817733388	0
chr1	cg15448056	OpenSea			7.60595564898159e-5	0.026143249648415516	-0.14810659980762778	0
chr5	cg17846796	N_Shelf			7.609800345057061e-5	0.026143249648415516	-0.11746362921090546	0
chr3	cg13489922	OpenSea	RBMS3;RBMS3;RBMS3	Body;Body;Body	7.612202090269991e-5	0.026143249648415516	-0.14432596870463912	0
chr14	cg01013868	OpenSea	SNORD114-23;SNORD114-24	TSS1500;TSS1500	7.621923442695117e-5	0.02614970584101363	-0.18679952156005683	0
chr12	cg18449739	S_Shore	DTX1;DTX1	1stExon;5'UTR	7.630547945690074e-5	0.026152389500316345	0.13414906385533384	0
chr14	cg24093178	N_Shore	DHRS7	Body	7.662385461551487e-5	0.026220071553456126	0.13662907120687764	0
chr22	cg10413297	OpenSea	RFPL3S;RFPL3S	TSS1500;TSS1500	7.675272659399008e-5	0.026220071553456126	-0.16447613125809624	0
chr17	cg05502279	OpenSea	RNF213	Body	7.677241512613601e-5	0.026220071553456126	-0.09705012634292887	0
chr6	cg24540269	N_Shelf	PPP1R2P1	Body	7.68174604929445e-5	0.026220071553456126	-0.1296432537437066	0
chr6	cg27237039	S_Shelf	SNRNP48	Body	7.691520289036069e-5	0.026226589922980156	0.158164730230635	0
chr6	cg09117841	OpenSea	GLO1	Body	7.73048820620394e-5	0.0263129148427856	-0.14466237833461543	0
chr6	cg21085022	OpenSea	C6orf106;C6orf106	Body;Body	7.732617809796086e-5	0.0263129148427856	-0.14719578278090648	0
chr12	cg13014689	OpenSea	UHRF1BP1L	3'UTR	7.784628962964466e-5	0.02646289787910731	-0.1738271837244885	0
chr4	cg27313226	OpenSea			7.860753933228879e-5	0.026694463960277328	-0.1369680202747905	0
chr12	cg03685392	OpenSea			7.873300727362989e-5	0.02670987236276991	-0.14796636651189118	0
chr8	cg19891562	OpenSea	ASAP1	Body	7.882516378178276e-5	0.026713960155269445	-0.13916989238858213	0
chr14	cg19853104	OpenSea	GTF2A1;SNORA79;GTF2A1	Body;TSS1500;Body	7.897225937599754e-5	0.026736639679642932	-0.18869684628086056	0
chr1	cg15569228	OpenSea	ZNF644;ZNF644;ZNF644	Body;Body;Body	7.908689336101173e-5	0.026741780991670495	-0.15903340170680988	0
chr8	cg22295334	OpenSea			7.920577748100965e-5	0.026741780991670495	-0.14424497695105395	0
chr8	cg07177321	S_Shelf			7.922801621622485e-5	0.026741780991670495	-0.12376572166238646	0
chr13	cg16030751	OpenSea	ZMYM2;ZMYM2	Body;Body	7.96077973164623e-5	0.026762686007968165	-0.1977703303321091	0
chr4	cg22018874	OpenSea			7.966880086312393e-5	0.026762686007968165	-0.1392498836940639	0
chr21	cg24053070	OpenSea	C21orf34;MIR125B2;C21orf34	Body;TSS1500;Body	7.967392783074798e-5	0.026762686007968165	-0.13682680726284333	0
chr7	cg20771595	OpenSea	SEMA3C	Body	7.970987827395708e-5	0.026762686007968165	-0.14364829081792208	0
chr15	cg22171088	OpenSea	UBE3A;UBE3A;UBE3A	3'UTR;3'UTR;3'UTR	7.973764809290473e-5	0.026762686007968165	-0.1563488155188632	0
chr2	cg16162734	OpenSea	EPC2	3'UTR	7.977146954357053e-5	0.026762686007968165	-0.127553817691463	0
chr13	cg23947050	S_Shelf	ATP8A2	Body	8.025527710851067e-5	0.026868348981500523	-0.1617857417194704	0
chr7	cg24755033	N_Shelf	PCLO;PCLO	Body;Body	8.028780962924933e-5	0.026868348981500523	-0.1466776563746861	0
chr2	cg10581206	S_Shelf	INPP1;INPP1	5'UTR;5'UTR	8.032812841155222e-5	0.026868348981500523	-0.19784998699540826	0
chr10	cg10620767	OpenSea	ZMYND11;ZMYND11	3'UTR;3'UTR	8.065348734085211e-5	0.026950144594128277	-0.12218798153206793	0
chr5	cg00397559	OpenSea			8.082797100483488e-5	0.026981412355076406	-0.1679262157576547	0
chr7	cg17007389	OpenSea	SEPT14	Body	8.097527000510507e-5	0.026993728993938038	-0.13331444629098266	0
chr7	cg10864970	OpenSea	CADPS2;CADPS2;CADPS2	Body;Body;Body	8.102675947490539e-5	0.026993728993938038	-0.16810203619812814	0
chr17	cg05447343	S_Shore	ALDH3A1;ALDH3A1;ALDH3A1	5'UTR;TSS200;TSS200	8.186103490867669e-5	0.027233220082595603	0.16390643934436416	0
chr15	cg19927328	S_Shore	OCA2	Body	8.190896501082044e-5	0.027233220082595603	-0.16354145217455845	0
chr12	cg03354810	OpenSea	SYT10	3'UTR	8.215171255202408e-5	0.02727363463438944	-0.12295215954856295	0
chr1	cg24509898	OpenSea	RNF2	3'UTR	8.219408960552654e-5	0.02727363463438944	-0.11686175459607835	0
chr5	cg00988227	OpenSea	PTGER4	3'UTR	8.265689173869344e-5	0.027399937972293988	-0.15749346300660627	0
chr19	cg19823452	S_Shore	USE1	Body	8.284220892243245e-5	0.0274340983011359	0.1202489804516019	0
chr2	cg10366018	OpenSea	TRAF3IP1;TRAF3IP1	3'UTR;3'UTR	8.309344359150377e-5	0.0274788673938592	-0.14659460837909413	0
chr6	cg12249516	OpenSea			8.314219846048458e-5	0.0274788673938592	-0.12170904253412936	0
chr1	cg20318713	Island	MUTYH;TOE1;MUTYH;TOE1;MUTYH;MUTYH;MUTYH;MUTYH;MUTYH;MUTYH	Body;5'UTR;1stExon;1stExon;Body;5'UTR;Body;5'UTR;TSS200;1stExon	8.338393010672876e-5	0.027524525140044276	-0.08732236786354115	0
chr1	cg00940433	OpenSea	NR5A2;NR5A2	3'UTR;3'UTR	8.344541910160689e-5	0.027524525140044276	-0.10867657374536681	0
chr8	cg24243265	OpenSea	GSDMC	TSS1500	8.372907200809972e-5	0.02758957417737697	-0.13306212482549543	0
chr6	cg15236149	OpenSea	VIP;VIP	Body;Body	8.380809178893685e-5	0.02758957417737697	-0.12890528824262504	0
chr5	cg21223394	S_Shelf			8.402226696895168e-5	0.027602839066317955	-0.15150684932947758	0
chr13	cg24946206	S_Shelf	CDK8	Body	8.410771492773095e-5	0.027602839066317955	-0.13619599269460284	0
chr14	cg02675047	OpenSea	SNORD113-2	TSS1500	8.412061270616785e-5	0.027602839066317955	-0.14396859609931342	0
chr6	cg14422906	OpenSea	PKHD1;PKHD1	5'UTR;5'UTR	8.417947556051613e-5	0.027602839066317955	-0.1322203829609955	0
chr8	cg04403699	S_Shore			8.459892329108715e-5	0.027713128035548575	-0.15626827375418983	0
chr4	cg02971546	OpenSea	SH3TC1	TSS1500	8.536098514102276e-5	0.02792820961673996	0.1331302536182299	0
chr5	cg14735329	OpenSea	GABRA6	Body	8.542299157990386e-5	0.02792820961673996	-0.14666997574181417	0
chr5	cg04582364	S_Shore	FST;FST	Body;Body	8.569692144098443e-5	0.02799032680236831	0.14171842134358037	0
chr13	cg07894497	S_Shelf	CDADC1	Body	8.583278902329618e-5	0.028007272652348127	-0.16068738541921188	0
chr3	cg23953226	S_Shelf			8.596080044829408e-5	0.028021624411238184	-0.1389927157356672	0
chr6	cg07725163	OpenSea			8.60456528133029e-5	0.028021892826686955	-0.12523070199615569	0
chr5	cg15018694	OpenSea	HISPPD1	TSS1500	8.650849375358391e-5	0.02810427522449066	-0.1579219607214916	0
chr17	cg08130663	N_Shore	SCARF1;RILP;SCARF1;SCARF1;SCARF1;SCARF1	TSS1500;Body;TSS1500;TSS1500;TSS1500;TSS1500	8.654094005300607e-5	0.02810427522449066	0.10848375458745722	0
chr3	cg16896618	OpenSea	CSTA	Body	8.655144898344997e-5	0.02810427522449066	-0.11973050304367445	0
chr11	cg24200175	OpenSea	PICALM;PICALM	3'UTR;3'UTR	8.675269648244256e-5	0.028115431384014167	-0.11309527709658224	0
chr15	cg26782261	OpenSea			8.684006196027109e-5	0.028115431384014167	-0.1297562511578751	0
chr15	cg24001985	OpenSea	RORA	Body	8.696083861974947e-5	0.028115431384014167	-0.15051979740753363	0
chr2	cg09601994	OpenSea	GTF3C3	3'UTR	8.699550178717272e-5	0.028115431384014167	-0.17026967789830635	0
chr5	cg25549619	OpenSea	JAKMIP2	5'UTR	8.700735335149326e-5	0.028115431384014167	-0.13214658895749992	0
chr18	cg18638389	S_Shelf	MIB1	Body	8.744797492071709e-5	0.02823045811092528	-0.16443818722262413	0
chr19	cg18088844	N_Shelf	GIPR	TSS200	8.756701744951305e-5	0.028241548754396675	0.18591949361995744	0
chr13	cg08207253	S_Shore	SUGT1L1	TSS1500	8.788501805684701e-5	0.028316722644037957	-0.12659174760169292	0
chr12	cg05179204	OpenSea	DCN;DCN;DCN;DCN;DCN;DCN	3'UTR;Body;Body;Body;Body;Body	8.801778441032345e-5	0.02833212618472032	-0.15716054886453054	0
chr10	cg12359895	OpenSea	LOC100216001;LOC338588	Body;TSS1500	8.82394630994912e-5	0.028376092492724422	-0.1371768792221915	0
chr16	cg01498641	S_Shelf			8.843044283950807e-5	0.028410111413946348	-0.1026354563743548	0
chr20	cg11834907	OpenSea	MIR644;ITCH	TSS1500;Body	8.86102920205415e-5	0.02844049237027734	-0.138901720662131	0
chr7	cg01399255	Island	GNB2	TSS200	8.89242110739099e-5	0.02849886338043767	-0.08378161018765395	0
chr2	cg18128666	OpenSea	NCOA1;NCOA1;NCOA1	TSS1500;TSS1500;TSS1500	8.89630734739987e-5	0.02849886338043767	-0.18996202767195317	0
chr1	cg16897216	OpenSea	HSD11B1;HSD11B1	5'UTR;TSS1500	8.923157032920994e-5	0.0285574422666167	-0.1333317504915224	0
chr6	cg20988616	OpenSea	ENPP3	TSS1500	8.933399167273839e-5	0.02856280940463387	-0.13650587091533642	0
chr11	cg05080074	OpenSea	PTH	TSS200	8.942250657010581e-5	0.028563724203536704	-0.14284170137919652	0
chr2	cg18437633	OpenSea	ITGB6	TSS200	8.963450754221395e-5	0.028604043962363605	-0.16087156258781707	0
chr3	cg00877619	OpenSea	SCN10A	Body	8.999093713513181e-5	0.02869033243297	-0.1362706063126496	0
chr6	cg12989745	OpenSea	TRIM27	Body	9.023503442864814e-5	0.02874067721703071	-0.1443465006654	0
chr14	ch.14.28343813R	OpenSea			9.071243737485025e-5	0.028865164984091307	0.2331960915843552	0
chr2	cg05995361	N_Shelf	KLHL30	Body	9.149270807961802e-5	0.029085697614569053	0.0956398183610143	0
chr6	cg07894567	OpenSea			9.186175325029555e-5	0.02915069846510355	-0.20767383827658095	0
chr15	cg11829253	S_Shore	PSTPIP1	Body	9.187200419463844e-5	0.02915069846510355	0.184507933434262	0
chr5	cg01476062	OpenSea	NLN	3'UTR	9.225211667152362e-5	0.029195169924369744	-0.14922512069718452	0
chr1	cg07018577	OpenSea	XPR1;XPR1	Body;Body	9.225920577837183e-5	0.029195169924369744	-0.15058544979103697	0
chr2	cg18019659	S_Shore	INO80D;INO80D	1stExon;5'UTR	9.227480321185356e-5	0.029195169924369744	0.13151859414324651	0
chr7	cg05032607	OpenSea			9.250915851079831e-5	0.029213579566039496	-0.14363978340931327	0
chr6	cg10012711	N_Shore	SCAND3	Body	9.259242644225192e-5	0.029213579566039496	-0.1318015244450597	0
chr1	cg08641867	OpenSea	TTLL7	Body	9.259579644086659e-5	0.029213579566039496	-0.15884746588991386	0
chr20	cg06610464	N_Shelf	CHD6	5'UTR	9.345009085921689e-5	0.029455238988318325	-0.10676657684233433	0
chr7	cg02515738	OpenSea	CNTNAP2	Body	9.366434562245716e-5	0.029482041158782574	-0.12634392257625687	0
chr2	cg15756055	OpenSea	MAP4K3	Body	9.37119387676871e-5	0.029482041158782574	-0.14578133917057506	0
chr7	cg21928923	OpenSea	PPP1R9A;PPP1R9A;PPP1R9A;PPP1R9A;PPP1R9A	Body;Body;Body;Body;Body	9.395480880290475e-5	0.029530589712331645	-0.13825603330960745	0
chr7	cg19126110	OpenSea			9.422385884145288e-5	0.02958726762955637	-0.13335444750625886	0
chr1	cg13941254	OpenSea	OR6N1	TSS1500	9.462698698234649e-5	0.02968590121532072	-0.13188990461546404	0
chr2	cg10908297	OpenSea			9.474896366485864e-5	0.029696230877813343	-0.16549570015861376	0
chr1	cg07179825	OpenSea	WARS2;WARS2	Body;Body	9.526775558619739e-5	0.029786730237063165	-0.13754989834230372	0
chr19	cg12271800	Island	ZBTB45	Body	9.538519668860862e-5	0.029786730237063165	0.06809377493337125	0
chr1	cg26542856	OpenSea			9.539006694280531e-5	0.029786730237063165	-0.12265693741766699	0
chr1	cg24302127	OpenSea			9.539499606626942e-5	0.029786730237063165	-0.12362822801143496	0
chr1	cg01791524	OpenSea	AGL;AGL;AGL;AGL;AGL;AGL	3'UTR;3'UTR;3'UTR;3'UTR;3'UTR;3'UTR	9.554469324166806e-5	0.02980556478722004	-0.15730038036380606	0
chr4	cg01782668	OpenSea	ARHGAP10	Body	9.568517956082219e-5	0.029811161161248326	-0.1178662948578378	0
chr2	cg02999082	OpenSea	TMEM194B	3'UTR	9.574142180976e-5	0.029811161161248326	-0.12733428316587395	0
chr4	cg12182525	OpenSea	ASB5	TSS200	9.586706683194953e-5	0.029822438041093004	-0.1696215966755967	0
chr6	cg00948878	N_Shore			9.598614564863691e-5	0.02983165318244342	-0.14934625391401876	0
chr2	cg04850055	N_Shore	UBR3	TSS1500	9.652652582671541e-5	0.02997166602063988	-0.15758271035271973	0
chr6	cg19716038	OpenSea			9.70814642281588e-5	0.030115934520318296	-0.139040712572552	0
chr1	cg08136313	OpenSea	PRO0611;PUM1;PUM1	TSS1500;Body;Body	9.78229766403895e-5	0.0303177587612086	-0.10913115640975274	0
chr6	cg20346869	OpenSea			9.79139754745312e-5	0.030317785169239726	-0.1307720740423489	0
chr1	cg09636727	OpenSea	ST6GALNAC5	Body	9.818188500667726e-5	0.030340066781569145	-0.1198708909353137	0
chr4	cg19301303	OpenSea	SEC24D	Body	9.821592591436092e-5	0.030340066781569145	-0.15990708271047452	0
chr10	cg09476325	OpenSea	ITGB1;ITGB1;ITGB1;ITGB1;ITGB1	3'UTR;3'UTR;3'UTR;3'UTR;3'UTR	9.825887724292887e-5	0.030340066781569145	-0.14126209707726756	0
chr6	cg24657419	OpenSea	FAM184A;FAM184A	5'UTR;Body	9.850685817606725e-5	0.03037451935262304	-0.12816658914521847	0
chr20	ch.20.53118117F	OpenSea			9.855262232265939e-5	0.03037451935262304	0.1631888875206957	0
chr6	cg27220495	OpenSea	TMEM170B	3'UTR	9.922238874141825e-5	0.030489614495148608	0.19611392694193225	0
chr11	cg19824180	OpenSea			9.923188251083725e-5	0.030489614495148608	0.1405494301055157	0
chr4	ch.4.63596126R	OpenSea			9.936150795310518e-5	0.030489614495148608	0.19105782632923807	0
chr6	cg01767599	N_Shelf	CNR1;CNR1;CNR1;CNR1	5'UTR;5'UTR;5'UTR;5'UTR	9.938270261483898e-5	0.030489614495148608	-0.16133390508371778	0
chr3	cg13711885	N_Shore			9.938320240922678e-5	0.030489614495148608	-0.14516457010414105	0
chr5	cg01251150	OpenSea	PIK3R1	Body	9.998195329253262e-5	0.030637627101096642	0.16558038899720154	0
chr12	cg14860393	OpenSea	KIF21A	3'UTR	1.0004940614879571e-4	0.030637627101096642	-0.14230095143554336	0
chr8	cg24261234	OpenSea	ST18	3'UTR	1.0070178450184697e-4	0.030755150829785114	0.1270655329594253	0
chr17	cg02279883	OpenSea	TANC2	TSS1500	1.0070718245774284e-4	0.030755150829785114	-0.18008947099506106	0
chr12	cg25236050	OpenSea	OR6C65	1stExon	1.0070986390784831e-4	0.030755150829785114	-0.14960083620626508	0
chr7	cg17979458	OpenSea	CAV2;CAV2	3'UTR;3'UTR	1.012335526758195e-4	0.030886792234931026	-0.16111908453361873	0
chr6	cg12104246	N_Shore	C6orf62	Body	1.0169907115492831e-4	0.031000461197142903	-0.12916623450060424	0
chr1	cg13184539	Island	FH	TSS200	1.0217061453597103e-4	0.031115757410813773	0.13824043803749944	0
chr11	cg24772412	OpenSea			1.02366319780179e-4	0.031119767383297317	-0.10776051218753913	0
chr12	cg09707903	S_Shelf	PLEKHA5;PLEKHA5	Body;Body	1.0237041858550961e-4	0.031119767383297317	-0.10906659367011017	0
chr4	cg22869283	OpenSea			1.0297778996271143e-4	0.031275892913456324	-0.13241762743330843	0
chr4	cg22449854	OpenSea	CBR4	3'UTR	1.0399286646275746e-4	0.03153888864344087	-0.13430545842742023	0
chr3	cg26231350	OpenSea			1.0403287015909534e-4	0.03153888864344087	-0.1294950543666899	0
chr3	cg20530613	OpenSea	COL8A1;MIR548G;COL8A1	5'UTR;Body;5'UTR	1.0449339591039956e-4	0.03155928816602259	-0.1244700400908136	0
chr19	cg05508680	S_Shore	LYPD5	TSS1500	1.0463779275618274e-4	0.03155928816602259	-0.142181413701166	0
chr7	cg02217041	N_Shore	NUB1	TSS1500	1.047113198806135e-4	0.03155928816602259	0.11190124264812082	0
chr5	cg01192140	OpenSea	PRR16	Body	1.0472666195895386e-4	0.03155928816602259	-0.15449936668504377	0
chr14	cg01975338	OpenSea	VRK1	Body	1.0473746797836962e-4	0.03155928816602259	-0.11219041068149252	0
chr7	cg17951408	OpenSea	IQUB	3'UTR	1.0475725382910558e-4	0.03155928816602259	-0.13315275587261624	0
chr12	cg17834794	OpenSea			1.0476261473672109e-4	0.03155928816602259	-0.1235484518383253	0
chr1	cg05264232	OpenSea	TNNI3K;TNNI3K	Body;Body	1.0520367397197843e-4	0.03157306303540944	-0.11067359054255314	0
chr7	cg17639111	OpenSea			1.0523174502419293e-4	0.03157306303540944	-0.12905232520956939	0
chr6	cg03347739	OpenSea	LRRC1	3'UTR	1.0526129351209903e-4	0.03157306303540944	-0.1035715017001286	0
chr11	cg26265234	N_Shore	CCKBR	TSS1500	1.0532734109975223e-4	0.03157306303540944	-0.08154428394149944	0
chr5	cg14839830	OpenSea	FBXO38;FBXO38	5'UTR;5'UTR	1.0536198517728213e-4	0.03157306303540944	-0.12340631228211772	0
chr7	cg11374977	OpenSea	ZNF800	Body	1.0549537525681507e-4	0.03157306303540944	-0.1329614584934548	0
chr2	cg02559274	OpenSea	EXOC6B	Body	1.0558272970668389e-4	0.03157306303540944	-0.1731016048131495	0
chr5	cg11460562	N_Shore	TNPO1;TNPO1	TSS1500;Body	1.0563824463234847e-4	0.03157306303540944	-0.11878882974886679	0
chr8	cg16506378	OpenSea			1.0566044142964605e-4	0.03157306303540944	0.13537216461440177	0
chr15	cg06237608	N_Shelf	CHD2;CHD2;CHD2;CHD2	5'UTR;1stExon;5'UTR;1stExon	1.0624772475933036e-4	0.03172012981648767	0.09618978407985213	0
chr10	cg09847027	OpenSea	WAC;WAC;WAC	Body;Body;Body	1.0667008122300499e-4	0.03179719822705845	-0.15452189868621508	0
chr1	cg15999098	OpenSea	PLA2G4A	Body	1.0682431291436286e-4	0.03179719822705845	-0.15939329778926475	0
chr3	cg26777836	N_Shore	LRRC3B	5'UTR	1.0688974030053648e-4	0.03179719822705845	0.20432564360769986	0
chr13	cg01594981	OpenSea			1.0689225847808711e-4	0.03179719822705845	-0.1355945856770589	0
chr15	cg19662219	OpenSea	AVEN;CHRM5	Body;TSS1500	1.0706608853931303e-4	0.03179719822705845	-0.14804700145089622	0
chr5	cg01912119	OpenSea			1.0707796775505093e-4	0.03179719822705845	-0.14898574630074832	0
chr3	cg13503148	OpenSea	TMEM212	TSS200	1.0718531560024938e-4	0.03180075788350139	-0.13111145584439415	0
chr2	cg09501717	OpenSea			1.0755900875679915e-4	0.031883262827741	-0.10289097697279807	0
chr6	cg07735152	OpenSea	SNX14;SNX14	3'UTR;3'UTR	1.0789684741070252e-4	0.031955002466850506	-0.11056575585089369	0
chr4	cg27129012	OpenSea	GRID2	Body	1.0814871226371351e-4	0.03200117517035574	-0.17040555220271145	0
chr10	cg13490244	OpenSea			1.0856931430183339e-4	0.0320620496389477	-0.10526953612029552	0
chr12	cg06610876	OpenSea			1.0865552291867038e-4	0.0320620496389477	-0.11086423333974231	0
chr3	cg02853524	OpenSea			1.0870790412200228e-4	0.0320620496389477	-0.14684303808967694	0
chr5	cg00282953	S_Shore	ARL10	Body	1.087390154751869e-4	0.0320620496389477	0.18200592671199037	0
chr1	cg23642826	OpenSea	ZBTB48	Body	1.0905239952606184e-4	0.03212604694483354	0.06999702957424614	0
chr7	cg02301741	OpenSea			1.0964970738905625e-4	0.03227349935604156	-0.1286134899158539	0
chr6	cg05309760	OpenSea	SYNE1;SYNE1;SYNE1;SYNE1	Body;TSS1500;Body;Body	1.1048903299252795e-4	0.03249186263960778	-0.10784063149925469	0
chr9	cg14258031	N_Shore	PTPRD;PTPRD;PTPRD;PTPRD;PTPRD;PTPRD	Body;Body;Body;Body;Body;Body	1.1131876126828071e-4	0.03270702131188104	-0.1475402447714087	0
chr17	cg02762634	OpenSea	NLK	Body	1.1166919859523011e-4	0.03278110270980523	-0.11482878734815395	0
chr7	cg09070142	OpenSea	PTPRZ1	Body	1.1183856531410508e-4	0.03280194628177876	-0.13724415572678578	0
chr1	cg26797158	Island			1.1208417441197562e-4	0.032845095253718114	0.15123347336333628	0
chr6	cg13036352	N_Shelf	KIAA1949;KIAA1949	Body;Body	1.1221055074769517e-4	0.03285325922106289	0.13939157148697318	0
chr10	cg18174000	OpenSea			1.132229325289585e-4	0.033120587997214526	-0.17688273059141282	0
chr17	cg03423171	OpenSea	KRT26	Body	1.1376468609698598e-4	0.033237255554566185	-0.12526789540429564	0
chr19	cg08835915	OpenSea	ZSCAN5B	3'UTR	1.1382109771024438e-4	0.033237255554566185	-0.14260504620758976	0
chr14	cg01044580	OpenSea	CHD8;CHD8	TSS1500;5'UTR	1.1432259797916779e-4	0.03335449313341635	-0.14309478293706826	0
chr12	cg01823079	OpenSea			1.1504859427727556e-4	0.03353564902030822	-0.0830514631894656	0
chr22	cg11029475	N_Shore	GCAT;H1F0;H1F0	TSS1500;1stExon;3'UTR	1.1514463617874863e-4	0.03353564902030822	-0.06614994762233255	0
chr7	cg24298423	OpenSea	C7orf58;C7orf58	Body;Body	1.1533004373366467e-4	0.033551044163935985	-0.14576431095284165	0
chr2	cg21583821	OpenSea	PASK	Body	1.1539871373020362e-4	0.033551044163935985	0.1852638522159131	0
chr6	cg13653173	N_Shelf	PPP1R2P1	Body	1.1562231049106573e-4	0.03358677045317954	-0.13538958426619657	0
chr4	cg01421943	OpenSea	DKK2	3'UTR	1.1588016373514326e-4	0.03362009701984998	-0.13713390435550105	0
chr7	cg08934208	OpenSea	SYPL1;SYPL1	3'UTR;3'UTR	1.1593866951990222e-4	0.03362009701984998	-0.15115867468833946	0
chr1	cg15134161	OpenSea	AHCTF1	Body	1.1613592873338285e-4	0.033645092595726615	-0.12576984883351786	0
chr11	cg16016431	N_Shore	PHRF1	Body	1.1622664896523338e-4	0.033645092595726615	0.15941252060378655	0
chr13	cg21247540	OpenSea			1.1651624043131572e-4	0.03368735780981914	-0.15261113149685554	0
chr14	cg13254809	OpenSea	FBXO33	3'UTR	1.1657468959823945e-4	0.03368735780981914	-0.13540080452583167	0
chr1	cg22802174	N_Shore	ZNF684	TSS1500	1.1710981974017374e-4	0.03379994284274788	-0.1035753703198353	0
chr19	cg25371549	OpenSea	ZNF569	Body	1.1716699979973715e-4	0.03379994284274788	-0.1274263393726644	0
chr12	cg00364814	OpenSea	R3HDM2	Body	1.1741181907449179e-4	0.03381466385038227	-0.15816025525876576	0
chr11	cg26874323	S_Shelf	SLC22A18AS	Body	1.1742082931381789e-4	0.03381466385038227	0.10873788241963588	0
chr8	cg00280504	OpenSea	C8orf34;C8orf34	5'UTR;1stExon	1.1754251468087119e-4	0.03381629531225803	-0.15841353587592058	0
chr17	cg02656609	N_Shelf	SKA2;SKA2;MIR301A	Body;Body;TSS200	1.1762930368094936e-4	0.03381629531225803	-0.15003214621045613	0
chr4	cg11888858	S_Shelf			1.1798693438400843e-4	0.03388989224069315	-0.1278332377449588	0
chr3	cg00554070	OpenSea	ABHD5	3'UTR	1.181512434802558e-4	0.03390132345772575	-0.1314482269866235	0
chr7	cg00772192	OpenSea	ABCA13	Body	1.1823544631535072e-4	0.03390132345772575	-0.13054916574731398	0
chr1	cg20000326	OpenSea	SMYD3;SMYD3	Body;Body	1.1840813566148568e-4	0.03390132345772575	-0.1230456677236928	0
chr9	ch.9.75018133F	OpenSea			1.1848983673358568e-4	0.03390132345772575	0.13873842931254546	0
chr8	cg00954578	OpenSea	HMBOX1;HMBOX1	Body;Body	1.1853502964716886e-4	0.03390132345772575	-0.16514328360857028	0
chr8	cg15276922	OpenSea	STK3	Body	1.1895406912511893e-4	0.0339920171531924	-0.14996211315356064	0
chr1	cg10325088	OpenSea	GPATCH2	Body	1.1944819502420139e-4	0.03408571409424055	-0.17791273874857705	0
chr17	cg14270193	S_Shore	ASGR1	Body	1.1948638377879028e-4	0.03408571409424055	0.06748477485246722	0
chr3	cg25475843	OpenSea			1.1993481481993302e-4	0.034184394966954225	-0.12871530290075428	0
chr12	cg07664312	OpenSea	PIK3C2G	5'UTR	1.2013895794286907e-4	0.03421333864716484	-0.13882854030338962	0
chr12	cg24450400	N_Shelf			1.2113590667308509e-4	0.0344678165711892	-0.10921803401211948	0
chr3	cg03457781	OpenSea			1.2149378307686373e-4	0.0345279983080475	-0.13103797093258193	0
chr2	cg24385940	OpenSea	SATB2	Body	1.2155449072849496e-4	0.0345279983080475	-0.11545538217606205	0
chr2	cg16228077	OpenSea	INO80D	Body	1.2180309764533198e-4	0.034569170382695885	-0.13184203579762158	0
chr15	cg03997517	N_Shelf			1.2205750431967124e-4	0.03461191707739766	-0.15616900242764983	0
chr4	cg01820584	OpenSea	DCUN1D4;DCUN1D4	Body;Body	1.2230440174561423e-4	0.0346316281840018	-0.13327821967023462	0
chr3	cg01895333	OpenSea	DPPA2	TSS200	1.223368758045604e-4	0.0346316281840018	-0.0912514953946974	0
chr11	cg14692895	OpenSea	EIF3M	Body	1.224385632346808e-4	0.0346316281840018	-0.15893643045224126	0
chr13	cg18356743	OpenSea	UBL3	Body	1.2256962665288586e-4	0.03463931909032011	-0.15263528212687946	0
chr3	cg07622222	OpenSea	MUC4;MUC4;MUC4	Body;Body;Body	1.2305953758713197e-4	0.03472278462320737	0.1683303332965987	0
chr6	cg21910634	OpenSea			1.2315689300185437e-4	0.03472278462320737	-0.14632929589196322	0
chr17	cg04136817	S_Shelf	ACCN1	Body	1.2318833899440567e-4	0.03472278462320737	-0.13718966574549415	0
chr8	cg06944982	OpenSea	PTK2;PTK2	Body;Body	1.2328145698493014e-4	0.03472278462320737	-0.13840045262622652	0
chr1	cg04789392	OpenSea	LPHN2	5'UTR	1.2357065898499416e-4	0.03477486901911972	-0.17546187128234964	0
chr6	cg10492791	S_Shelf	C6orf127	TSS1500	1.2395781259863593e-4	0.03485440757806114	0.20073499121732477	0
chr15	cg13432032	OpenSea	SCAPER;SCAPER	Body;Body	1.242305819518524e-4	0.034901676696480026	-0.12784140364447558	0
chr13	cg07218600	OpenSea	FGF14;FGF14	Body;Body	1.2434886739910676e-4	0.03490550164258142	0.15626344484344062	0
chr6	cg26498396	OpenSea	C6orf211	3'UTR	1.2521009661691166e-4	0.03511769370034574	-0.11243705562282107	0
chr3	cg02976359	N_Shelf	CHL1	5'UTR	1.2543670372893825e-4	0.03515168615363244	-0.13274135684536498	0
chr1	cg09035938	N_Shelf	DLGAP3	Body	1.2555194224790972e-4	0.035154438412166825	-0.12445614958997082	0
chr13	cg02922566	OpenSea			1.2577552937661737e-4	0.0351874981216317	-0.14538054314117532	0
chr5	cg17961535	OpenSea			1.2596162503333524e-4	0.03521002242622934	-0.13665746282535937	0
chr8	cg15684290	Island	MCPH1	TSS1500	1.2677718574981615e-4	0.035406344331360286	0.11603442683398685	0
chr1	cg09060784	OpenSea	RAB3GAP2	3'UTR	1.2690371369827126e-4	0.035406344331360286	-0.15252308274504048	0
chr2	cg27060355	OpenSea	SLC8A1;SLC8A1;SLC8A1;SLC8A1	Body;Body;Body;Body	1.2703491057498135e-4	0.035406344331360286	-0.1347749692768476	0
chr6	cg02796568	OpenSea	SYNE1;SYNE1	Body;Body	1.2708864475615637e-4	0.035406344331360286	-0.16370688200696876	0
chr19	cg22962396	N_Shore	MRPL54;APBA3	TSS200;TSS1500	1.274243425408883e-4	0.035470235664601744	0.16502426408509657	0
chr6	cg15719156	S_Shelf			1.2768848525993574e-4	0.03551411874561977	-0.15240363899107034	0
chr12	cg02952379	OpenSea	PLCZ1	Body	1.2783426418467032e-4	0.03552503548836639	-0.10710515661327356	0
chr8	cg01068332	OpenSea			1.2836808925968844e-4	0.03562685988394141	-0.10534113870584008	0
chr6	cg08550748	OpenSea			1.2841433967505475e-4	0.03562685988394141	-0.12191830788501914	0
chr10	cg11832000	OpenSea			1.2866235510611819e-4	0.0356659962746743	-0.11973858664409416	0
chr5	cg25083484	OpenSea			1.2904495686276527e-4	0.03574234482528081	-0.11722318537390071	0
chr5	cg05911981	OpenSea			1.299192813018337e-4	0.035950759340744314	-0.1379924842549973	0
chr15	cg02477042	N_Shore	LASS3	5'UTR	1.3001303160000373e-4	0.035950759340744314	-0.1580375809500019	0
chr4	cg09763095	OpenSea	PPP3CA;PPP3CA;PPP3CA	Body;Body;Body	1.30351750625901e-4	0.03601012734203936	-0.20524907069879303	0
chr4	cg02194398	N_Shore	IL15;IL15	TSS1500;TSS1500	1.3044369759170307e-4	0.03601012734203936	-0.16326714704525264	0
chr1	cg01395217	S_Shelf	SEC22B	Body	1.3072725448929902e-4	0.03605855591384363	-0.09555975031693369	0
chr15	cg10409341	N_Shore	MEX3B	3'UTR	1.3118437836513388e-4	0.0360903271302046	-0.13028716700889445	0
chr7	cg07138024	OpenSea			1.312335475336791e-4	0.0360903271302046	-0.1422399581779589	0
chr6	cg02396253	OpenSea	ALDH8A1;ALDH8A1	1stExon;1stExon	1.3129824633420793e-4	0.0360903271302046	-0.09914503248675627	0
chr5	cg07581739	Island	SLC6A18	Body	1.3135018546524185e-4	0.0360903271302046	0.08671137547605806	0
chr6	cg17985746	OpenSea	C6orf170	Body	1.3148557818932653e-4	0.0360903271302046	-0.19624319358217612	0
chr6	cg13533456	OpenSea	BET3L	3'UTR	1.3149178048152535e-4	0.0360903271302046	-0.13134453018540268	0
chr6	cg03498146	OpenSea			1.3186310864664224e-4	0.03616248158583356	-0.12034335444832776	0
chr10	cg11647420	OpenSea	NEBL;NEBL;NEBL	5'UTR;Body;1stExon	1.3202181072518543e-4	0.03617625424718497	-0.14551611164982856	0
chr4	cg10962056	OpenSea	MARCH1	5'UTR	1.3223908608266818e-4	0.036191901798911394	-0.1636487971884555	0
chr4	cg16664455	OpenSea	GRID2	Body	1.324886710917157e-4	0.036191901798911394	-0.15478503870242658	0
chr4	cg08058213	OpenSea	GUCY1B3	Body	1.325552512331948e-4	0.036191901798911394	-0.12025555640070863	0
chr17	cg12196901	N_Shelf	FLJ40504	Body	1.3255845728499108e-4	0.036191901798911394	-0.15382631354362167	0
chr1	cg04991639	S_Shore			1.3271264540147017e-4	0.036191901798911394	0.13515488816286808	0
chr2	cg07296661	OpenSea	SCN9A	Body	1.3273008465321246e-4	0.036191901798911394	-0.15168824507132442	0
chr1	cg27388035	OpenSea	BLZF1	Body	1.3336391480352238e-4	0.03631847975011784	-0.1678523420992585	0
chr4	cg06175416	OpenSea			1.3341211198874398e-4	0.03631847975011784	-0.14368296224223423	0
chr13	cg14238891	Island			1.3370558627426651e-4	0.036359897584614054	0.11156061851770584	0
chr3	cg27326819	OpenSea	ARMC8;ARMC8;ARMC8	3'UTR;Body;3'UTR	1.337823201350653e-4	0.036359897584614054	-0.1597585128315535	0
chr11	cg12635662	OpenSea	PLAC1L	TSS1500	1.340053269346635e-4	0.036390848876909326	-0.12154788482348702	0
chr1	cg22719314	OpenSea	FLG	5'UTR	1.3426140911975703e-4	0.03643072453364317	-0.17505484538517954	0
chr14	cg19736179	S_Shelf			1.3460133236711778e-4	0.03649326643614152	-0.0974536357001729	0
chr12	cg09922117	S_Shore	C12orf73	TSS1500	1.3480303717432193e-4	0.036517261906635866	0.17286473378506306	0
chr14	cg10739033	N_Shore	ACTR10	TSS1500	1.349088448417303e-4	0.036517261906635866	0.10705854140063772	0
chr7	cg04522932	N_Shelf	PCOLCE;FBXO24;FBXO24;FBXO24	TSS1500;3'UTR;3'UTR;3'UTR	1.352223992377007e-4	0.03654841985878865	0.05918279986256255	0
chr6	cg03296910	N_Shelf			1.3524314906109588e-4	0.03654841985878865	-0.10574823748710863	0
chr17	cg15740385	S_Shore	HEXDC	Body	1.357227496409833e-4	0.03662000173256755	0.09383205669414675	0
chr9	cg14149663	N_Shelf	PTAR1	Body	1.357276534398073e-4	0.03662000173256755	-0.14138589491599543	0
chr2	cg19404692	S_Shelf			1.3617031723514122e-4	0.03670973421281945	-0.12666325506018838	0
chr4	cg15237820	S_Shelf	FRAS1;FRAS1	Body;Body	1.367510696836353e-4	0.03679960411113311	-0.14497520851155882	0
chr13	cg23782866	OpenSea	FAM155A	Body	1.36801102582407e-4	0.03679960411113311	-0.1553117653652444	0
chr21	cg25474312	OpenSea	KRTAP19-6	TSS1500	1.368825625386357e-4	0.03679960411113311	-0.13214853160382053	0
chr2	cg01602957	OpenSea	ZAK;ZAK	5'UTR;5'UTR	1.3704707238896676e-4	0.03679960411113311	-0.10752599252727546	0
chr7	cg26548077	OpenSea			1.370554316944315e-4	0.03679960411113311	-0.15106521238228535	0
chr4	cg09616494	OpenSea	DTHD1;DTHD1	Body;Body	1.3739067864722976e-4	0.03685994056685401	-0.16508783753263118	0
chr8	cg00283535	OpenSea	ANXA13;ANXA13	1stExon;1stExon	1.37685439047475e-4	0.03690932679108755	-0.11541570302253835	0
chr4	cg05810439	OpenSea	FBXL5;FBXL5	Body;Body	1.382563943973984e-4	0.03701114862236079	-0.16741453713894378	0
chr14	cg18729186	OpenSea	SNORD126;MIR1201;CCNB1IP1;CCNB1IP1;CCNB1IP1;CCNB1IP1	TSS1500;TSS1500;5'UTR;5'UTR;5'UTR;5'UTR	1.3828724202561942e-4	0.03701114862236079	-0.12490221313320855	0
chr2	cg08641706	OpenSea	LOC150568	Body	1.3851067851245903e-4	0.037041220978072435	-0.14836946131005602	0
chr10	cg23877683	N_Shore	GRID1	Body	1.3881712796948894e-4	0.037066393915516777	0.06905655598133856	0
chr10	cg19746502	OpenSea	NRG3;NRG3;NRG3	Body;Body;Body	1.388271105541292e-4	0.037066393915516777	-0.17068910776584464	0
chr8	cg13958215	N_Shore	CA3	TSS1500	1.391327896731147e-4	0.037102583355691096	-0.1527879149952295	0
chr3	cg13581779	OpenSea	TMEM212	1stExon	1.3918517141400075e-4	0.037102583355691096	-0.15403331315942084	0
chr11	cg10994681	OpenSea	ELP4	Body	1.3949018757288375e-4	0.03715419190225056	-0.15622150656776768	0
chr15	cg26884775	N_Shore	LINGO1	3'UTR	1.3963679427178197e-4	0.03716355827371076	0.16871486550745302	0
chr4	cg22476251	OpenSea	PPEF2	TSS200	1.3982101034302016e-4	0.03717218236727819	-0.10456346917745679	0
chr2	cg08018809	OpenSea			1.3989213375035348e-4	0.03717218236727819	-0.15350428024772617	0
chr7	cg02315870	N_Shelf	HNRNPA2B1;HNRNPA2B1	Body;Body	1.4031797683547245e-4	0.03725565174929659	-0.12824600643483433	0
chr2	cg08025019	N_Shelf	TTC32	Body	1.4054029749007352e-4	0.037284994325133033	-0.15758947121368577	0
chr15	cg18576667	OpenSea	GABRG3	Body	1.4079689230564357e-4	0.03732337587376289	-0.13242061526098434	0
chr3	cg08262534	OpenSea			1.413289305505261e-4	0.03743465483007061	-0.11093887812747816	0
chr2	cg12783346	OpenSea	FBXO11;FBXO11;FBXO11	5'UTR;5'UTR;5'UTR	1.4154175569223472e-4	0.03746127233848471	-0.162107245972935	0
chr8	cg18898218	S_Shelf			1.4219081618601202e-4	0.03755283385685434	-0.13424799722912767	0
chr1	cg02455868	OpenSea			1.4224987068730662e-4	0.03755283385685434	-0.16308488077323038	0
chr12	cg13189979	OpenSea	PTPRQ	Body	1.4230390531151112e-4	0.03755283385685434	-0.15741244978698923	0
chr2	cg05676570	OpenSea	ZRANB3	Body	1.4244578258977182e-4	0.03755283385685434	-0.13969918670850381	0
chr5	cg00299603	OpenSea	ADAMTS6	Body	1.4245075350747947e-4	0.03755283385685434	-0.14136424787596835	0
chr8	cg19894253	OpenSea	ZHX1;ZHX1	3'UTR;3'UTR	1.4315119103120875e-4	0.03770767459233528	-0.12646861682196964	0
chr17	cg07050712	OpenSea	ZNF652;ZNF652	3'UTR;3'UTR	1.4343849699650937e-4	0.03775353318066215	-0.15974016300234953	0
chr4	cg13495204	OpenSea	ALB	Body	1.4490561868764029e-4	0.038087587941703485	-0.12222837388675109	0
chr4	cg08847300	OpenSea	RGS12;RGS12;RGS12	Body;Body;Body	1.449361102139017e-4	0.038087587941703485	0.13962028751602207	0
chr8	cg08894480	S_Shelf	ANK1	Body	1.4557084070545073e-4	0.038224266446939374	-0.11334747923344714	0
chr4	cg11117908	OpenSea	FAM190A	Body	1.4582338683792574e-4	0.038225947218714834	-0.13844417957238564	0
chr10	cg09910120	OpenSea			1.458719429516886e-4	0.038225947218714834	-0.14933825794980546	0
chr3	cg06976994	OpenSea	OSTN	TSS1500	1.460219979414815e-4	0.038225947218714834	-0.13002109676826232	0
chr13	cg26881651	OpenSea	FREM2	Body	1.460357526460218e-4	0.038225947218714834	-0.11957977645556973	0
chr2	cg10143030	OpenSea	WDR43;SNORD92	Body;TSS1500	1.4689674543362703e-4	0.03841391669878752	-0.10889576776805686	0
chr6	cg24155294	OpenSea			1.4709331109248228e-4	0.03841391669878752	-0.14128705383860105	0
chr10	cg06812574	OpenSea	SLC39A12;SLC39A12	Body;Body	1.4709943242108698e-4	0.03841391669878752	-0.09839300099783663	0
chr8	cg12240515	OpenSea	EFR3A	Body	1.4767131204304802e-4	0.03853308409139563	-0.15735572429495034	0
chr6	cg21068736	S_Shelf	RNF146	5'UTR	1.4801665498762024e-4	0.038568045617494606	-0.14763663748300387	0
chr13	cg11008571	OpenSea	N4BP2L1;N4BP2L1	Body;Body	1.480947777505769e-4	0.038568045617494606	-0.0988796388566134	0
chr13	cg02165670	OpenSea	GPC6	Body	1.481522567718225e-4	0.038568045617494606	-0.13568337452535884	0
chr12	cg23675809	N_Shelf			1.4832498479393824e-4	0.038582892046878106	-0.12768503007545984	0
chr12	cg00694888	OpenSea	ERC1;ERC1;ERC1;ERC1;ERC1	Body;Body;Body;Body;Body	1.4903208276346425e-4	0.03870727433851478	-0.11965242652171648	0
chr6	cg10878531	OpenSea			1.4903529232921108e-4	0.03870727433851478	0.13033527280174068	0
chr11	cg18502477	OpenSea	OR9Q1	5'UTR	1.492565063230199e-4	0.038734560678672654	-0.17754808103204625	0
chr7	cg15444081	OpenSea			1.4946574203674696e-4	0.0387586984359816	-0.13994992378795873	0
chr2	cg22645350	OpenSea	FAM126B	Body	1.4964750244614826e-4	0.03877567946250122	-0.10408343353349116	0
chr2	cg23008083	OpenSea	ITGB6	TSS1500	1.4985520097386045e-4	0.03878294673689514	-0.14262068039884057	0
chr5	cg17953646	OpenSea	SLC36A3;SLC36A3	3'UTR;3'UTR	1.499081451721333e-4	0.03878294673689514	-0.11517493632369132	0
chr2	cg25349066	N_Shelf	CD302	Body	1.5067199102153752e-4	0.038950344878970006	-0.14670509774936674	0
chr7	cg04125460	OpenSea			0.00015093424969305839	0.03898791839921875	-0.10932582403532794	0
chr17	cg18681287	N_Shore	ZNF286B	Body	1.5127867431354722e-4	0.03904664166517602	-0.154447493481047	0
chr6	cg02629156	N_Shore	EHMT2;EHMT2	Body;Body	1.5170693183100156e-4	0.03909568320648483	0.10072752471391067	0
chr5	cg18649133	OpenSea	FAM172A;FAM172A;FAM172A;FAM172A	Body;5'UTR;5'UTR;5'UTR	1.5174490774127645e-4	0.03909568320648483	-0.1480113810008254	0
chr3	cg20039713	Island	FXR1;FXR1;FXR1	Body;5'UTR;Body	1.5182038374949504e-4	0.03909568320648483	0.13228183384023942	0
chr7	cg24138422	OpenSea	ABCB1	Body	1.5265887774006234e-4	0.03928127306317766	-0.161512465092103	0
chr4	cg14987002	N_Shelf	LRBA	Body	1.5354009650988268e-4	0.03944774764295488	-0.15836852577794916	0
chr14	cg14454338	S_Shelf			1.535424312791973e-4	0.03944774764295488	-0.14094757552119927	0
chr6	cg05872835	S_Shore	COL12A1;COL12A1	3'UTR;3'UTR	1.5369920500654958e-4	0.039457626779352696	-0.10564020385957212	0
chr3	cg19751562	OpenSea	CNTN6	Body	1.541756453671976e-4	0.039549492339544384	-0.15104025798654497	0
chr1	cg22706866	OpenSea	HRNR	TSS1500	1.5431752875027393e-4	0.03955546131446011	-0.11009296929780162	0
chr6	cg04561294	OpenSea	VPS52	Body	1.5465824495462062e-4	0.039592273685184566	-0.13441857229344034	0
chr5	cg19763997	OpenSea			1.546985945495683e-4	0.039592273685184566	-0.09637959505155341	0
chr6	cg03002526	OpenSea	HACE1	Body	1.5491888930452342e-4	0.03961824868587666	-0.10002120350448981	0
chr7	cg00869215	Island	CLK2P	Body	1.5592031555111322e-4	0.039770731023246006	0.14524658368060916	0
chr1	cg04126335	OpenSea	ITGA10	Body	1.559342636211491e-4	0.039770731023246006	-0.1576005560244552	0
chr4	cg08152567	OpenSea	CASP6;CASP6	3'UTR;3'UTR	1.55940627634044e-4	0.039770731023246006	-0.12638866877135105	0
chr19	cg06381587	Island	MRPL54;APBA3	TSS200;TSS1500	1.5599217995257805e-4	0.039770731023246006	0.1417796688739133	0
chr14	cg05899471	OpenSea	SNORD114-29	Body	1.5623299395295617e-4	0.03980169793005185	-0.1308371172467049	0
chr5	cg23248051	OpenSea	KCNN2	Body	1.5642899556624757e-4	0.03982120993315776	-0.13907316947693812	0
chr2	cg09567823	S_Shelf	STRADB	Body	0.00015701505837806328	0.039939912015910115	-0.15926418696795241	0
chr17	cg14620593	OpenSea	MYH8	TSS1500	1.5717852345165933e-4	0.0399510189193109	-0.13344305429961592	0
chr18	cg14075742	N_Shelf	EPB41L3	5'UTR	1.576361795304343e-4	0.04003248131178164	-0.1363273347836491	0
chr6	cg21499610	OpenSea	GMDS	Body	1.577494614363383e-4	0.04003248131178164	-0.1117285908495712	0
chr14	cg16577132	OpenSea	STRN3;STRN3	Body;Body	1.5785915432453874e-4	0.04003248131178164	-0.1330606673610609	0
chr8	cg22516696	OpenSea			1.5799409243634314e-4	0.04003625528235507	-0.11286159624951897	0
chr6	cg12535476	OpenSea	BMP5	Body	1.5825445733892927e-4	0.04003659121069613	-0.16964050882440224	0
chr17	cg15756653	OpenSea	SGCA;SGCA;SGCA;SGCA	5'UTR;5'UTR;1stExon;1stExon	1.5829298139936695e-4	0.04003659121069613	0.09227622561719974	0
chr8	cg18224970	OpenSea	VPS13B;VPS13B;VPS13B;VPS13B	Body;Body;Body;Body	1.583876928560439e-4	0.04003659121069613	-0.11788764038728117	0
chr3	cg19511386	OpenSea	C3orf59	Body	1.5847564733647066e-4	0.04003659121069613	0.08852594889284109	0
chr5	cg24921186	S_Shore	LOC153684	Body	1.5877823887186152e-4	0.040081797466104116	-0.14484582443663632	0
chr5	cg06412777	N_Shore			1.5889497164795876e-4	0.040081797466104116	-0.09416865506488786	0
chr1	cg14696870	OpenSea	FCER1A	TSS1500	1.5906957253090449e-4	0.04009217052361278	-0.12537378694810586	0
chr12	cg04958496	OpenSea	LRP6	Body	1.5931102882013978e-4	0.04009217052361278	-0.15126014072606034	0
chr6	cg05582719	OpenSea	RIMS1;RIMS1;RIMS1;RIMS1;RIMS1	Body;Body;Body;Body;Body	1.5935389274429875e-4	0.04009217052361278	-0.15081806886854193	0
chr13	cg23871860	OpenSea	FBXL3	3'UTR	1.5941698911868678e-4	0.04009217052361278	-0.12903371193416188	0
chr1	cg16317713	OpenSea	IL23R	TSS1500	1.59637495428403e-4	0.040117371769380857	-0.134641815733503	0
chr3	cg08536961	N_Shore	COL29A1;COL29A1	TSS1500;TSS1500	1.5981170982943096e-4	0.04013091052877169	-0.15043853052627426	0
chr3	cg21622181	OpenSea			1.6007339622320333e-4	0.040166377802195355	-0.14066477442701097	0
chr4	cg24529493	S_Shelf			1.6078386233679855e-4	0.0402843083358551	-0.11868894901472574	0
chr7	cg25642765	OpenSea	SNX13	Body	1.607849801487444e-4	0.0402843083358551	-0.1413849644986805	0
chr17	cg22596932	OpenSea			1.6147117932623824e-4	0.04042586141932027	-0.14453969379297224	0
chr4	cg03870411	S_Shelf	C4orf32	Body	1.6182840690151512e-4	0.0404849027045089	-0.14436496653469233	0
chr11	cg11302992	OpenSea	ELP4	Body	1.6240390822786565e-4	0.040598420473703455	-0.13830681505801284	0
chr19	cg14042714	Island	C3	Body	1.6272834838443597e-4	0.040649053850856424	0.1030745321273877	0
chr2	cg07328699	OpenSea	SATB2	Body	1.6289492193197205e-4	0.040660206340533016	0.09105200027298163	0
chr5	cg08914740	OpenSea	SPINK5;SPINK5;SPINK5	TSS1500;TSS1500;TSS1500	1.6311401007017834e-4	0.040684440511737474	-0.14051475882797582	0
chr19	cg13083111	N_Shore	MRPL54;APBA3	TSS200;TSS1500	1.6326226830794415e-4	0.04069098503218603	0.1680018490701329	0
chr2	cg18146221	OpenSea	ITGA4	Body	1.637701019926775e-4	0.040725336803562974	-0.13765849933135968	0
chr7	cg03078718	OpenSea	BET1	3'UTR	1.637915153665526e-4	0.040725336803562974	-0.11744129273479018	0
chr6	cg02533058	S_Shelf	OPRM1;OPRM1;OPRM1;OPRM1;OPRM1;OPRM1;OPRM1;OPRM1;OPRM1;OPRM1;OPRM1;OPRM1	Body;Body;Body;Body;Body;Body;Body;Body;Body;5'UTR;Body;Body	1.637992806986429e-4	0.040725336803562974	-0.13684338504192828	0
chr4	cg05825121	OpenSea			1.6389508467299307e-4	0.040725336803562974	-0.14546968765913712	0
chr12	cg14659678	OpenSea	ARID2	Body	1.6414409815098242e-4	0.040725336803562974	-0.14348831400116166	0
chr6	cg06858835	OpenSea	C6orf103	Body	1.641841963100167e-4	0.040725336803562974	-0.1259391873906963	0
chr10	cg26735846	Island	HMX3	TSS1500	1.64254954587222e-4	0.040725336803562974	-0.08552157876910087	0
chr1	cg00858738	OpenSea			1.649165587109454e-4	0.040858996346483926	-0.1296846662134026	0
chr11	cg12762474	OpenSea	OR51V1	TSS1500	1.6541815751815577e-4	0.040952844655528634	-0.13357425339365436	0
chr7	cg24946860	OpenSea	LOC168474	TSS1500	1.662211467995032e-4	0.04112111410500855	-0.11424110546261666	0
chr10	cg25878830	OpenSea	FAM190B	Body	1.6778487998124508e-4	0.04146221926835036	-0.1284520403095352	0
chr1	cg06802365	Island	DNAH14;DNAH14;DNAH14	5'UTR;5'UTR;5'UTR	1.6788225042976433e-4	0.04146221926835036	0.12449999828719094	0
chr20	cg20073376	OpenSea	RALGAPB	Body	1.6797297050651265e-4	0.04146221926835036	-0.11373428889387245	0
chr3	cg11375831	OpenSea	SERPINI2	TSS1500	1.6819576725387778e-4	0.04148650611542597	-0.15852235438021442	0
chr7	cg06094611	N_Shelf			1.6853052587537405e-4	0.041525147670164374	-0.13190781318330244	0
chr8	cg16746631	N_Shore	IMPA1;IMPA1;IMPA1	5'UTR;5'UTR;Body	1.6870993373149952e-4	0.041525147670164374	0.16947387405257344	0
chr12	cg18079925	OpenSea	TMTC1	Body	1.6875384531643277e-4	0.041525147670164374	-0.1330696095154251	0
chr6	cg03101522	OpenSea	C6orf58	TSS1500	1.689513533057861e-4	0.041525147670164374	-0.1475257063706939	0
chr11	cg26739233	OpenSea	FCHSD2	Body	1.690072266384603e-4	0.041525147670164374	-0.11158814518652081	0
chr4	cg20775810	OpenSea	SMAD1;SMAD1	Body;Body	1.6911367982122647e-4	0.041525147670164374	-0.1512362263922116	0
chr14	cg02173977	OpenSea	C14orf45;ALDH6A1	3'UTR;Body	1.6922407612999133e-4	0.041525147670164374	-0.12722635852139275	0
chr10	cg14515517	S_Shelf	MYO3A	5'UTR	1.693906860700829e-4	0.04153175645924117	-0.14893893375552616	0
chr13	cg18052042	N_Shelf	TRPC4;TRPC4;TRPC4;TRPC4;TRPC4;TRPC4	5'UTR;5'UTR;5'UTR;5'UTR;5'UTR;5'UTR	1.6950009008371512e-4	0.04153175645924117	-0.13712860005379104	0
chr7	cg13903756	Island	POT1;POT1;POT1;POT1;POT1	TSS200;TSS200;TSS200;TSS200;TSS200	1.6962624955629328e-4	0.04153215277223431	0.16628700248602651	0
chr4	cg14241074	S_Shelf	UBE2D3;UBE2D3	Body;5'UTR	1.7077738075137639e-4	0.04178332366514178	-0.12135963232064856	0
chr5	cg02711886	N_Shore	COL23A1	Body	1.709188885119964e-4	0.041787287406225844	-0.09821366383742901	0
chr6	cg15748122	OpenSea			1.7115140027148566e-4	0.04181347824991558	-0.1331079716328881	0
chr6	cg08306955	N_Shore	CMAH;CMAH	Body;Body	1.7167493323008606e-4	0.041887091959925446	-0.1416538669203401	0
chr17	cg02372144	OpenSea	BCAS3;BCAS3	Body;Body	1.7186790457439675e-4	0.041887091959925446	-0.14646287156691024	0
chr2	cg07300292	S_Shelf			1.718836852335994e-4	0.041887091959925446	-0.16837209865672673	0
chr6	cg10775733	N_Shore	WASF1;WASF1;WASF1;WASF1	5'UTR;5'UTR;5'UTR;5'UTR	1.7195514228223648e-4	0.041887091959925446	-0.16215612931063736	0
chr4	cg22990388	OpenSea			1.7218483572604867e-4	0.04191242834531896	-0.12893366194779132	0
chr7	cg05826762	OpenSea			1.7322838447185828e-4	0.04213568812931497	-0.1195292016665012	0
chr11	cg10337521	OpenSea	OR8H3	TSS200	1.7348786456282818e-4	0.04213963597272521	-0.20967353498509195	0
chr5	cg22733357	OpenSea	C5orf36;C5orf36;MIR1974	5'UTR;5'UTR;TSS1500	1.7349734223309925e-4	0.04213963597272521	0.19145270225788916	0
chr12	ch.12.1993261F	OpenSea	ANO4	Body	1.741129513719744e-4	0.04222497538259829	0.16530031676366885	0
chr5	cg02403031	OpenSea			1.74140197888011e-4	0.04222497538259829	-0.13956086754761093	0
chr2	cg06611310	N_Shore	KLRAQ1;KLRAQ1;KLRAQ1;KLRAQ1	TSS1500;TSS1500;TSS1500;TSS1500	1.7422856049842793e-4	0.04222497538259829	0.11199072043272439	0
chr1	cg20738274	OpenSea	C1orf116;C1orf116	5'UTR;5'UTR	1.7442304001835586e-4	0.042241409558664705	0.10162939395580285	0
chr2	cg25105842	OpenSea	MRPL44	3'UTR	1.7514017666086943e-4	0.04233473905016184	-0.14991488364383132	0
chr2	cg12429455	OpenSea	XPO1	Body	1.7517159054929952e-4	0.04233473905016184	-0.11699760803264007	0
chr1	cg24089400	N_Shelf			1.751892619601934e-4	0.04233473905016184	-0.16831837721903514	0
chr15	cg22491305	OpenSea	SNRPN;SNRPN;SNRPN	TSS1500;TSS1500;TSS1500	1.7558187249849802e-4	0.04239889012232195	-0.1401118252005964	0
chr4	cg03099832	OpenSea	IL15;IL15	5'UTR;5'UTR	1.7603729807964344e-4	0.042478105735384526	-0.1424604811820102	0
chr12	cg09060823	OpenSea	SPRYD4	Body	1.7667360817328207e-4	0.04260082297904406	0.0922931180319677	0
chr8	cg11532179	OpenSea	CSMD1	Body	1.769202797537593e-4	0.042629478303471025	-0.09300731404371496	0
chr6	cg05233877	N_Shore	BAT2	Body	1.771571488527785e-4	0.04265573201608355	0.07558995609976542	0
chr10	cg20156072	S_Shore	ATOH7	TSS200	1.7819208051005802e-4	0.042873965957008396	-0.1127642715275068	0
chr11	cg24047711	OpenSea	KIAA0652;KIAA0652;KIAA0652;KIAA0652;KIAA0652	Body;Body;Body;5'UTR;5'UTR	1.7883869956805218e-4	0.042998522489729255	-0.13946592254993193	0
chr5	cg23261184	OpenSea			1.7913115993703884e-4	0.04303780985925344	0.13183478691396416	0
chr6	cg23651216	OpenSea			1.7955092611769143e-4	0.04309649075658729	-0.13039691818276453	0
chr7	cg05225993	OpenSea	EZH2;EZH2	Body;Body	1.7997282200225666e-4	0.04309649075658729	-0.12234875868171237	0
chr12	cg12017221	OpenSea			1.8008419805198942e-4	0.04309649075658729	-0.13161282036610464	0
chr10	cg06528737	OpenSea	USP6NL;USP6NL	Body;TSS200	1.8010131824709806e-4	0.04309649075658729	-0.1427512788559763	0
chr10	cg01454540	S_Shelf			1.8016776925635118e-4	0.04309649075658729	-0.13463778953934907	0
chr16	cg03832293	OpenSea	USP10	Body	1.8018947296449692e-4	0.04309649075658729	-0.13874364179224558	0
chr12	cg08179485	OpenSea	PLEKHA5;PLEKHA5	5'UTR;Body	1.8028003144257738e-4	0.04309649075658729	-0.10159807211170667	0
chr1	cg08651517	OpenSea	RBM15	3'UTR	1.8108669386797507e-4	0.04325831632120234	-0.1588234503555532	0
chr7	cg11738782	OpenSea	AASS	Body	1.8140050744194257e-4	0.04326650506546859	-0.11460100707172126	0
chr1	cg11150520	OpenSea	FCRL3	Body	1.8146319348133589e-4	0.04326650506546859	-0.10770005719355148	0
chr14	cg03401464	OpenSea	SNORD114-12	TSS1500	1.8151020180158438e-4	0.04326650506546859	-0.0950271435349525	0
chr2	cg24008893	OpenSea	MAP4K3	Body	1.8169386425576043e-4	0.043279348684390526	-0.1388489924229441	0
chr13	cg12343380	OpenSea			1.821116244549169e-4	0.043347896082513375	-0.13302944909987355	0
chr2	cg11022093	OpenSea			1.8255094808925307e-4	0.043421474763092736	-0.13875460029015152	0
chr18	cg15538809	OpenSea	DSC2;DSC2	Body;Body	1.8268863251396291e-4	0.04342325194734415	0.13856412820709954	0
chr8	cg24691014	OpenSea			1.8357468148317508e-4	0.04360277863698558	-0.13515111538654798	0
chr20	cg04316905	N_Shore	CRLS1	TSS1500	1.8376573021641087e-4	0.043613629633467293	-0.1353800382594873	0
chr2	cg25026949	OpenSea	ARHGAP15	Body	1.83881933389074e-4	0.043613629633467293	-0.1423619633381256	0
chr12	cg26363363	OpenSea	PTPN6;PTPN6;PTPN6	TSS200;Body;TSS200	1.843256528496463e-4	0.0436203028694518	0.1035457591212397	0
chr6	cg21911930	OpenSea	EPM2A;EPM2A	Body;Body	1.8434439326146657e-4	0.0436203028694518	-0.1321582712359542	0
chr14	cg10931901	OpenSea	SNORD114-11;SNORD114-10	TSS1500;TSS200	1.843459994186435e-4	0.0436203028694518	-0.1288501189617064	0
chr13	cg05419096	OpenSea			1.844332837927637e-4	0.0436203028694518	-0.16010034823104977	0
chr6	cg04455567	OpenSea	SLC22A23;SLC22A23	Body;5'UTR	1.8459457072621973e-4	0.04362750733608011	-0.12723274396480416	0
chr7	cg26255089	OpenSea	FLNC;FLNC	Body;Body	1.84952268858084e-4	0.043661290416618315	0.1862076608746015	0
chr5	cg21136358	OpenSea			1.852444228073774e-4	0.043661290416618315	-0.12171951398302219	0
chr11	cg03423942	Island	USP35	Body	1.8524720772760032e-4	0.043661290416618315	0.08689003222036383	0
chr7	cg23477257	OpenSea	PHTF2;PHTF2;PHTF2;PHTF2;PHTF2	Body;Body;1stExon;1stExon;1stExon	1.852612186659877e-4	0.043661290416618315	-0.11312533175928141	0
chr4	cg19949241	OpenSea	ANK2;ANK2;ANK2	Body;Body;Body	1.8611045370937532e-4	0.043826956306105766	-0.15979101760663517	0
chr4	cg08425177	OpenSea	PDE5A;PDE5A;PDE5A	Body;Body;Body	1.8622701005386208e-4	0.043826956306105766	-0.101464598898591	0
chr13	cg17877237	OpenSea	EEF1DP3	Body	1.8647393777378946e-4	0.04385412009510969	-0.15287503194016303	0
chr2	cg22827827	S_Shelf	HSPE1	Body	1.8722329649431546e-4	0.04399932184047063	-0.1041303585613881	0
chr16	cg04556349	OpenSea	CNTNAP4;CNTNAP4	Body;Body	1.8738059587938762e-4	0.04400527727694528	-0.11524318242589508	0
chr8	cg22452650	OpenSea	DLC1;DLC1	Body;Body	1.8762830317757637e-4	0.04403244117899718	-0.14753908210330605	0
chr4	cg17987651	Island			1.878282525341934e-4	0.044048366966842674	-0.03938722035942352	0
chr5	cg05011467	OpenSea			1.8845417445552263e-4	0.04416409672751457	-0.11314578310461691	0
chr1	cg04917373	OpenSea	C1orf124;C1orf124	3'UTR;3'UTR	1.8883802487143023e-4	0.044222974505687976	-0.12392779171565928	0
chr10	cg03825607	OpenSea	JMJD1C	Body	1.8897902214932028e-4	0.044224937071812756	-0.13838127647571127	0
chr17	cg23632109	OpenSea			1.8953571176779534e-4	0.04427131179369805	0.1762161870134942	0
chr7	cg21207817	S_Shore			1.8954516440937734e-4	0.04427131179369805	-0.12137079890338172	0
chr12	cg19265886	OpenSea	OR6C2	TSS1500	1.8966727637159157e-4	0.04427131179369805	-0.1191256370779777	0
chr4	cg09646593	N_Shelf	ANKRD50;ANKRD50	5'UTR;Body	1.8979752819281632e-4	0.04427131179369805	-0.14756011344655026	0
chr11	cg18108946	OpenSea			1.898409670923453e-4	0.04427131179369805	-0.13382606120856447	0
chr1	cg12657739	OpenSea	HIPK1;HIPK1;HIPK1	3'UTR;3'UTR;3'UTR	1.9025521484872796e-4	0.04433691040708522	-0.11973539550456727	0
chr1	cg01717800	OpenSea	RC3H1	3'UTR	1.906775590839477e-4	0.044399069663817015	-0.10827374820159988	0
chr13	cg25596783	OpenSea			1.9078822602997425e-4	0.044399069663817015	-0.13190062938634625	0
chr14	cg01802121	OpenSea			1.9147719638524396e-4	0.04447471214228167	-0.12034464176687017	0
chr3	cg02477365	OpenSea	ROBO2;ROBO2	Body;Body	1.9149265142911538e-4	0.04447471214228167	-0.1370313860806576	0
chr3	cg07466493	N_Shore	SLC26A6;SLC26A6;SLC26A6;SLC26A6	Body;Body;Body;Body	1.9158694604848184e-4	0.04447471214228167	0.09218964019073701	0
chr5	cg18376227	S_Shelf	ZFYVE16;ZFYVE16	5'UTR;5'UTR	1.9164673442243366e-4	0.04447471214228167	-0.12432634642204782	0
chr5	cg23426792	OpenSea	MAT2B;MAT2B	3'UTR;3'UTR	1.925070250227437e-4	0.0446274935835037	-0.11779061723911058	0
chr4	cg22548790	N_Shelf			1.9257273551456563e-4	0.0446274935835037	-0.14398616416517565	0
chr1	cg07189025	S_Shelf			1.9276726338611364e-4	0.044641551546345686	-0.14763544069749093	0
chr1	cg06879508	OpenSea	BAT2L2	Body	1.9307654269847782e-4	0.04468214599760284	-0.11352555354097017	0
chr10	cg04633922	OpenSea			1.9330620240956377e-4	0.044704271202038084	-0.10869940620531296	0
chr3	cg13575612	OpenSea	LEKR1	Body	1.9370512322812707e-4	0.04475805521278946	-0.13578150476364964	0
chr12	cg24739189	OpenSea	OSBPL8;OSBPL8	5'UTR;5'UTR	1.9380720143477692e-4	0.04475805521278946	-0.11182529346635951	0
chr6	cg13149677	S_Shore	HECA	Body	1.9454803473157732e-4	0.04486406538419411	-0.11772433997890688	0
chr9	cg13860612	OpenSea	VAV2;VAV2	Body;Body	1.9457790990172447e-4	0.04486406538419411	-0.0686080270123833	0
chr4	cg03704407	OpenSea	LIMCH1;LIMCH1;LIMCH1;LIMCH1;LIMCH1	Body;Body;Body;Body;Body	1.9466983711396781e-4	0.04486406538419411	-0.1445589606919459	0
chr6	cg24214379	S_Shore	L3MBTL3;L3MBTL3	5'UTR;5'UTR	1.9512322401053328e-4	0.04493749835622143	-0.1227506465222468	0
chr6	cg21009520	N_Shelf			1.9528957023109609e-4	0.04494476921400669	-0.16260560355821382	0
chr11	cg07048132	OpenSea	MMP13	3'UTR	1.9559914791466228e-4	0.04496786103063399	-0.12284921426680721	0
chr14	cg15529551	OpenSea	MNAT1	Body	1.9565959582297515e-4	0.04496786103063399	-0.14285424702816357	0
chr13	cg20800199	OpenSea	TDRD3;TDRD3;TDRD3	Body;Body;Body	1.9581246947470004e-4	0.0449720017272407	-0.13281228698968783	0
chr2	cg04686481	OpenSea	PDE11A;PDE11A;PDE11A	Body;Body;5'UTR	1.9604466616789256e-4	0.04499434220853588	-0.17568867308360472	0
chr3	cg06102127	OpenSea	MAGI1;MAGI1;MAGI1	Body;Body;Body	1.9691724168384672e-4	0.045163524648891	-0.1681326374250079	0
chr7	cg17534747	S_Shelf	URGCP	5'UTR	1.9858687291268598e-4	0.04549769781118816	-0.13019151937325724	0
chr10	cg10853431	OpenSea	USP6NL;USP6NL	Body;TSS200	1.986471352411695e-4	0.04549769781118816	-0.14954001821653182	0
chr1	cg14151440	OpenSea	ZNF326	Body	1.9884746991039165e-4	0.04549894895177839	-0.11567685594855963	0
chr14	cg12778007	OpenSea	SIPA1L1	5'UTR	1.991190087110418e-4	0.04549894895177839	-0.10750269915134647	0
chr6	cg21243154	OpenSea	TRIM27	Body	1.9921943323364654e-4	0.04549894895177839	-0.13958377584048817	0
chr7	cg27159237	OpenSea	ANKIB1	Body	1.9924669157484777e-4	0.04549894895177839	-0.1497489416216218	0
chr7	cg11773243	OpenSea	CHRM2;CHRM2;CHRM2;CHRM2;CHRM2;CHRM2;CHRM2;CHRM2	5'UTR;5'UTR;5'UTR;5'UTR;5'UTR;5'UTR;5'UTR;5'UTR	1.9933478395505632e-4	0.04549894895177839	-0.10286696557892774	0
chr12	cg02329494	OpenSea	SLC41A2	Body	1.9986541482603837e-4	0.04558886365989908	-0.13217146697034202	0
chr14	cg19920029	OpenSea	MDGA2;MDGA2	Body;Body	2.0022040886677781e-4	0.045638620456926994	-0.1316072971373009	0
chr22	cg06793377	Island	SHANK3	TSS1500	2.0099215461280378e-4	0.04578323956839016	-0.12117334697391106	0
chr2	cg13430552	S_Shore			2.012964387161292e-4	0.04582125261885055	0.12112372925868978	0
chr11	cg08417748	OpenSea	SBF2	Body	2.0146440217179104e-4	0.04582820420999093	-0.1495063507429928	0
chr11	cg06539411	S_Shelf	TMEM135;TMEM135;TMEM135	Body;Body;Body	2.0194785166163717e-4	0.04589771786570756	-0.09434208802983887	0
chr5	cg02512867	OpenSea			2.020557178807327e-4	0.04589771786570756	-0.12788381092875817	0
chr8	cg23175907	N_Shelf			2.0254632142140396e-4	0.04589771786570756	-0.15100629049440867	0
chr6	cg00166836	OpenSea	MAP3K7IP2;SUMO4	Body;TSS200	2.0268168807486864e-4	0.04589771786570756	-0.11211108803902792	0
chr6	cg11999886	OpenSea	EYS	Body	2.0277831893829787e-4	0.04589771786570756	-0.17521881870000816	0
chr2	cg17528170	OpenSea	VWA3B	Body	2.0282494161879446e-4	0.04589771786570756	-0.12656039702280272	0
chr2	cg18188235	OpenSea	LTBP1;LTBP1;LTBP1;LTBP1;LTBP1	Body;Body;Body;Body;Body	2.028696887728021e-4	0.04589771786570756	-0.13598163783924153	0
chr1	cg01932308	OpenSea	PRDM16;PRDM16	Body;Body	2.0287105375166935e-4	0.04589771786570756	-0.17203277032333	0
chr22	cg16655295	OpenSea	RFPL3S;RFPL3S	TSS200;TSS200	2.0345827077994318e-4	0.045996551155826654	-0.12861918820086637	0
chr18	cg16258076	OpenSea	HMSD	TSS1500	2.035837624138256e-4	0.045996551155826654	-0.14481053056112128	0
chr12	cg11643733	N_Shelf	PPFIA2	5'UTR	2.0418339391021226e-4	0.046100794866475066	-0.13336422334079182	0
chr16	cg10085824	OpenSea	AP1G1;AP1G1	Body;Body	2.0472562854269026e-4	0.04619194714532328	-0.12359506498305142	0
chr1	cg20948262	OpenSea	FRRS1	TSS1500	2.0489860603935384e-4	0.0461997175411749	0.1452291401477948	0
chr6	cg05160248	OpenSea	ARID1B;ARID1B;ARID1B	Body;Body;Body	2.05430507544474e-4	0.04628835150366462	-0.11967063486520765	0
chr13	cg07061916	S_Shore	DACH1;DACH1;DACH1	TSS200;TSS200;TSS200	2.0602652297515962e-4	0.04637000776350989	-0.11013238882522983	0
chr2	cg24999858	OpenSea			2.0607100148891432e-4	0.04637000776350989	-0.131106581776061	0
chr2	cg00616705	OpenSea	PSMD1	Body	2.0685257001465816e-4	0.04651448968032245	-0.14257449954217227	0
chr3	cg06376939	OpenSea	DNAH12;ASB14	Body;TSS1500	2.071863953524803e-4	0.046558161681772084	-0.17910038799879738	0
chr19	cg23660611	S_Shore	PTPRS;PTPRS;PTPRS;PTPRS	Body;Body;Body;Body	2.0758932710062943e-4	0.04661729374558303	0.1361140565027211	0
chr4	cg06751002	OpenSea	CSN1S2B	TSS1500	2.094598633080771e-4	0.04697432245877414	-0.1498097453057598	0
chr2	cg02550257	OpenSea			2.0961690972872929e-4	0.04697432245877414	-0.14649206814407992	0
chr1	cg16000017	OpenSea	TMEM56	Body	2.0963690230071824e-4	0.04697432245877414	-0.1247402089352671	0
chr6	cg11006442	OpenSea	MAP3K7IP2;SUMO4	Body;TSS1500	2.0974264088927547e-4	0.04697432245877414	-0.15670425857234388	0
chr4	cg27637842	OpenSea	ASB5	3'UTR	2.101305464207302e-4	0.047023154756136235	-0.14262041645526913	0
chr4	cg01368160	OpenSea	MAPK10;MAPK10;MAPK10	5'UTR;5'UTR;5'UTR	2.1024269516640968e-4	0.047023154756136235	-0.11200710269934362	0
chr6	cg01187926	N_Shore	IRAK1BP1	TSS200	2.104552595773721e-4	0.04703914846421077	0.16746982999782603	0
chr17	cg17919336	N_Shelf	ZNF624	Body	2.1091994276629662e-4	0.04708910560018456	-0.13884924614697264	0
chr19	cg23235772	OpenSea	ZNF772;ZNF772	TSS200;TSS200	2.1096118126381493e-4	0.04708910560018456	0.09780063551683328	0
chr14	cg10245797	OpenSea	SNORD114-14	TSS1500	2.1158752185801425e-4	0.04715995105506999	-0.17320850833118343	0
chr4	cg10559407	OpenSea	SLC10A7	Body	2.1163492468074757e-4	0.04715995105506999	-0.12280994061151979	0
chr8	cg11043092	OpenSea	MCPH1	Body	2.11702826053334e-4	0.04715995105506999	-0.09670701958542839	0
chr4	cg15706943	OpenSea	SHROOM3	Body	2.1274217875497873e-4	0.047351798793827	-0.1228378387349879	0
chr8	cg25405723	OpenSea	MTMR9	3'UTR	2.1284802458909456e-4	0.047351798793827	-0.1700931235982534	0
chr6	cg20980592	OpenSea	MEP1A	TSS200	2.13081400130766e-4	0.04735427553572897	-0.15125180541224276	0
chr2	cg15380115	S_Shore	LYPD1;NCKAP5;NCKAP5	TSS1500;3'UTR;3'UTR	2.131431591768273e-4	0.04735427553572897	-0.12067713467659634	0
chr4	cg22510636	OpenSea	HTN3	TSS1500	2.1364041472547385e-4	0.04742477672841677	-0.12107586549823095	0
chr5	cg26645468	N_Shore	PPP2CA	Body	2.1374491174199996e-4	0.04742477672841677	-0.1408138986826276	0
chr12	cg11887996	S_Shelf			2.1409183241223652e-4	0.04747016634375015	-0.0858927650714211	0
chr1	cg24525340	S_Shore			2.1524363259396812e-4	0.047662077005188784	0.06505192026488588	0
chr1	cg12052613	OpenSea	SYT14;SYT14;SYT14;SYT14;SYT14;SYT14	Body;Body;Body;Body;Body;Body	2.1543932739034223e-4	0.047662077005188784	-0.14401060857791434	0
chr2	cg26797894	OpenSea			2.1557153538445073e-4	0.047662077005188784	-0.1215513308015552	0
chr1	cg24862246	OpenSea	SPATA6	3'UTR	2.1566300588460064e-4	0.047662077005188784	-0.12186944416124956	0
chr8	cg07878537	S_Shelf			2.1567197394987354e-4	0.047662077005188784	-0.1314386080072097	0
chr2	cg14110569	N_Shelf			2.1626361313069347e-4	0.04776117446570234	-0.13038951738264967	0
chr5	cg11203072	OpenSea			2.1667627608856497e-4	0.04782064055177932	-0.14372076106541606	0
chr4	cg10606620	OpenSea			2.1819990226950938e-4	0.048125056355114895	-0.13224754210006162	0
chr8	cg10442056	N_Shelf	DSCC1	Body	2.1835730627975795e-4	0.04812794193051381	-0.10015769504718416	0
chr3	cg06789134	OpenSea			2.1892138354683986e-4	0.04819025649865213	-0.11822011461950223	0
chr5	cg11666098	OpenSea			2.1892904379423585e-4	0.04819025649865213	-0.1374117316725841	0
chr6	cg03056265	OpenSea	OR2B2	TSS1500	2.2023381258444108e-4	0.04844548257707574	-0.1344466796494451	0
chr4	cg26533273	N_Shore			2.205803577759313e-4	0.04848972783833869	-0.10438825970491808	0
chr12	cg18810612	OpenSea	DENND5B	Body	2.2106870611002388e-4	0.04855526490353027	-0.13552982243315606	0
chr12	cg09995736	OpenSea	MIR331	TSS200	2.211696910104159e-4	0.04855526490353027	-0.136657845295017	0
chr21	cg21358438	OpenSea	RUNX1;RUNX1;RUNX1	Body;Body;Body	2.2135381894201772e-4	0.04856371722826653	0.09712126796118689	0
chr6	cg16855817	S_Shelf	PEX3	Body	2.2205898042717596e-4	0.048686394959812106	-0.09894828797907985	0
chr12	cg19629843	OpenSea	MIR1279;CPSF6	TSS1500;3'UTR	2.2236629295478824e-4	0.04871591802221356	-0.15819828788155746	0
chr2	cg05358815	Island	SATB2	5'UTR	2.2265439771100391e-4	0.04871591802221356	0.1067876039748521	0
chr2	cg13451471	OpenSea	OLA1;OLA1	Body;Body	2.2270195999794502e-4	0.04871591802221356	-0.16028065209743433	0
chr13	cg21942532	N_Shelf			2.2286128129581377e-4	0.04871591802221356	-0.13709345179176038	0
chr4	cg13571224	OpenSea	PDGFC	Body	2.2292405489370514e-4	0.04871591802221356	-0.11501831177609924	0
chr6	cg17028067	OpenSea	LPA	5'UTR	2.2412468593918446e-4	0.04887454913117878	-0.1513333181760351	0
chr15	cg07041565	S_Shelf	GRAMD2	Body	2.241469378971783e-4	0.04887454913117878	-0.13837408590232414	0
chr5	cg02119220	N_Shelf			2.2431501175920613e-4	0.04887454913117878	0.11680461959142358	0
chr14	cg10869730	OpenSea			2.243369025917968e-4	0.04887454913117878	-0.11307592572200936	0
chr2	cg18453965	OpenSea	WIPF1;WIPF1	5'UTR;5'UTR	2.243827488982356e-4	0.04887454913117878	0.11985130967180661	0
chr1	cg09032791	OpenSea	CAMSAP1L1	Body	2.2539734063815772e-4	0.049063498536992295	-0.13262751845115806	0
chr3	cg22806908	N_Shelf	DCP1A	Body	2.2617777690799016e-4	0.049201264752445954	-0.0960644978081313	0
chr3	cg00178648	OpenSea	PTPRG	Body	2.2656330064716316e-4	0.04923653243235203	-0.12073875723506099	0
chr5	cg24865757	N_Shelf			2.2663519227195824e-4	0.04923653243235203	-0.13806018690487112	0
chr11	cg12389772	S_Shelf	TRIM3;TRIM3	Body;Body	2.2778899518618285e-4	0.04945497807662309	0.12417785023191107	0
chr2	cg19045027	OpenSea			2.280686619635553e-4	0.049463488501148456	-0.1135327145991318	0
chr2	cg18477797	OpenSea	SCN2A;SCN2A;SCN2A	Body;Body;Body	2.2812484538686494e-4	0.049463488501148456	-0.12277320362469905	0
chr5	cg22113065	OpenSea	COL4A3BP;COL4A3BP;COL4A3BP	3'UTR;3'UTR;3'UTR	2.284844133701035e-4	0.0494700570903897	-0.14536116359454884	0
chr1	cg15545468	OpenSea			2.285959134744496e-4	0.0494700570903897	-0.121536078179983	0
chr2	cg17996603	N_Shelf	NPHP1;NPHP1;NPHP1;NPHP1	Body;Body;Body;Body	2.2860017565211162e-4	0.0494700570903897	-0.12033448481577202	0
chr14	cg07194993	N_Shelf	PLEK2	Body	2.2883621052413082e-4	0.04948902117339599	-0.12478916201891233	0
chr6	cg01747191	OpenSea	C6orf182;C6orf182	TSS1500;5'UTR	2.2924360114738574e-4	0.04954499472911798	-0.12175388405107876	0
chr3	cg05146399	OpenSea	LOC285205	Body	2.3031690438643043e-4	0.04974472212298085	-0.10778326387945701	0
chr11	cg02992503	S_Shelf	CTR9	Body	2.3052742992456831e-4	0.04975796556881237	-0.12217783122064471	0
chr15	cg03671123	OpenSea	SCAPER	Body	2.3077984218546809e-4	0.049769476663601306	-0.11382737034815171	0
chr2	cg27214687	OpenSea	GPC1	Body	2.3087924696485002e-4	0.049769476663601306	-0.08599312147695527	0
chr6	cg25924085	OpenSea	C6orf10	Body	2.313359219468363e-4	0.049835705371388254	-0.12155545597507467	0
chr11	cg06012748	OpenSea			2.3166805068837378e-4	0.04984807690189908	-0.17594789367943295	0
chr6	cg26864905	S_Shore	IL20RA	TSS200	2.3176809246817413e-4	0.04984807690189908	-0.1081830214960211	0
chr1	cg05822335	OpenSea	FMO2	3'UTR	2.3188567603297846e-4	0.04984807690189908	-0.1032461613362166	0
chr2	cg20724690	OpenSea	CAB39;CAB39;CAB39	5'UTR;5'UTR;5'UTR	2.3199126587205603e-4	0.04984807690189908	-0.10980641069406817	0
chr8	cg10649802	OpenSea			2.3258847409143808e-4	0.04990221812321022	-0.12798062775762822	0
chr20	cg24825299	OpenSea	PANK2;MIR103-2;PANK2;PANK2	Body;TSS1500;Body;Body	2.3264345772116814e-4	0.04990221812321022	-0.11522680408330933	0
chr13	cg02593615	S_Shelf	LOC100190939	Body	2.3285396368911932e-4	0.04990221812321022	-0.142129074294897	0
chr8	cg10062803	OpenSea	FABP4	TSS1500	2.328763570420092e-4	0.04990221812321022	-0.11892678685692679	0
chr3	cg20294640	S_Shelf	SELT	Body	2.3299144359266493e-4	0.04990221812321022	-0.13886032262703993	0
chr1	cg09135320	OpenSea	OR6N1	TSS1500	2.3317359110580594e-4	0.04990587262782463	-0.12847321588132707	0
chr15	cg24784129	S_Shelf	TCF12;TCF12;TCF12;TCF12	Body;Body;Body;Body	2.3330781076703061e-4	0.04990587262782463	-0.156061173284919	0
chr11	cg02932301	OpenSea			2.3355292457660589e-4	0.04992627931723202	-0.10292261427147008	0
