# Supplementary material for: Altered immune phenotype and DNA methylation in panic disorder
Source: Clin Epigenetics. 2020 Nov 18;12:177. doi: 10.1186/s13148-020-00972-9 (PMC7672933; doi:10.1186/s13148-020-00972-9)
Supplement: Supplementary file 3 — Additional file 3. CpGs and weights used in cell-type proportion deconvolution. [file 13148_2020_972_MOESM3_ESM.csv]

CpG	Bcell	CD4T	CD8T	Mono	Neu	NK
cg03402235	0.07718372475265778	0.9579560591314973	0.961806541131184	0.9496141055524466	0.9249576541540129	0.9618368765572782
cg11661493	0.05081459276923414	0.9553415380697231	0.9589818567545239	0.9361557605763928	0.9464901389718464	0.9532783039264306
cg25683989	0.05634965179279014	0.961057419326216	0.960651558448431	0.9535695552522298	0.9519277798729388	0.94688670026156
cg15035590	0.08940353247179335	0.963050461671465	0.9653713358356596	0.9600887864288598	0.9620886928031607	0.9668836021707413
cg20602300	0.06667670123306768	0.9628762442498787	0.9640451157235902	0.9594772945165877	0.9625301195497759	0.9610570206742373
cg23683962	0.09165667326770187	0.9631515862128086	0.9616342858144324	0.9657016403995246	0.9654013641235386	0.9638869435521952
cg26552743	0.05195712787442113	0.956823034283631	0.9534983161331556	0.9142009228255764	0.9024827162862465	0.9182108874869487
cg12604490	0.07667274594695682	0.93968458715218	0.952044157918473	0.9454914848300111	0.9375012178648033	0.9519548028469531
cg18250453	0.08127635481741752	0.9558935135811426	0.9578422338982341	0.9598048059253688	0.9595953548105542	0.8845184315998507
cg15287850	0.0751365026729076	0.9340449101871735	0.9475642969005611	0.9216024175127683	0.934962414095291	0.9354952320481054
cg18664915	0.06927221607667736	0.9539484920231125	0.9467822119922178	0.93534577458764	0.93857897034665	0.9544786193084435
cg21743182	0.04142546735299683	0.9179907037154605	0.9355698861797876	0.9143009387928493	0.9232407446361791	0.8953530940049989
cg21596498	0.05595109420849057	0.9657939699069878	0.9673461978016527	0.9495900714985344	0.9419682581376011	0.9644431882708903
cg13823257	0.06718431589362396	0.9485837591121727	0.9490517657236198	0.9488566221903761	0.9492412330033848	0.9617291200592645
cg01024458	0.054803163754422124	0.9092445449780944	0.9391216623048046	0.9685582167229262	0.9716526164977292	0.9596329578981977
cg17232476	0.047948825565335244	0.946398179939912	0.939657997268235	0.888265457248165	0.9378684304717185	0.9437697579132481
cg16654610	0.08803415634841515	0.9388042509851542	0.9312585511580974	0.952755127209828	0.9455942498585442	0.9542149350546844
cg22281206	0.10262482402547957	0.951119191835902	0.9511843021727294	0.9548799437226649	0.9570378044661384	0.9512199125512819
cg05579731	0.08353568412043462	0.9335822587923978	0.9318139393816722	0.9487501377932595	0.9419225115585403	0.9476840389992587
cg13915752	0.09834883426011475	0.9598703578210137	0.9654796761448831	0.9318973104833701	0.9470311021390337	0.9596871298502252
cg09469986	0.06160506122642906	0.9370860817900041	0.917939041841727	0.943544807270087	0.9542512592632186	0.9269662481719112
cg22045055	0.14482175292177887	0.9416628219518113	0.9367712374158292	0.8496522714322701	0.9547043138858391	0.9532132961822413
cg26795340	0.02949750008418128	0.8989323443699102	0.8893220062134986	0.8651741454317399	0.8843165664430388	0.8850777217255575
cg00760938	0.030074230795619508	0.9214462336450704	0.9252414912029369	0.9139500372022566	0.9089355031626255	0.8958932953832472
cg07145038	0.09455345307433376	0.9545424501683112	0.939186476089199	0.941136159265175	0.9094865429811051	0.9196998427547346
cg19260718	0.061559820632688396	0.9485697137961686	0.9468506892418713	0.9251348032345408	0.9393561910637315	0.9395019125889371
cg16396223	0.09376177882456352	0.9423630153030343	0.9173488775891034	0.9602006889372404	0.9383754535287996	0.9385254549749544
cg06889975	0.06393373627479301	0.9535565307261008	0.95655637589642	0.9100890936545881	0.8775947329866237	0.941962213750051
cg10022248	0.4172926689596128	0.9103468034735548	0.9095740946358345	0.9122159434720889	0.9160104808964808	0.9151176534609216
cg05524458	0.07319947315596843	0.9609611876304536	0.9613687130927375	0.9544806867481099	0.8023124997085677	0.9644508412809301
cg26810157	0.08708220677233053	0.9593906875149952	0.9548918481771512	0.9582129200215699	0.9511415477494235	0.8651909739337564
cg16148346	0.050703880534842455	0.9417470596168532	0.9482425836219371	0.9263155744190946	0.9240877916633813	0.9278231875912861
cg10147394	0.0713949642702533	0.9087741232935074	0.9108212979280951	0.9449395674404355	0.9376561732428615	0.9150248669819955
cg16085171	0.10449843645591485	0.957514125624972	0.9606099005038665	0.956289879583363	0.9597911614135148	0.9574617185531579
cg27304328	0.04958682884427299	0.936185583590654	0.9347470750666397	0.8627902248337852	0.8394721351702107	0.9189228269773283
cg22212560	0.03641441075275013	0.972649728106089	0.973379636583486	0.7614121635055732	0.9352108179421122	0.9654682699890449
cg04103645	0.0905940333262277	0.8756926031465607	0.8934813445590399	0.8703836366995831	0.8811814208768122	0.85217925964023
cg19766988	0.11127461193376909	0.9432831210658147	0.9439148721621977	0.949002146147475	0.9504394633153428	0.9537001453017677
cg03324175	0.07427361882488351	0.9325967138799898	0.9310859257719593	0.9068310909090127	0.9197986439822515	0.8982595038502919
cg27058221	0.1503059958032087	0.9488443777054633	0.950300787837513	0.9432226488211054	0.9452696700037062	0.9568490884584306
cg16210395	0.03921618484877084	0.9255493535979638	0.903689869992695	0.9600443811096666	0.9629305522861038	0.9415274242127042
cg17679619	0.1067812949496099	0.9338320561342411	0.9361673404562764	0.9535531613599418	0.9487844443063491	0.9489120734877681
cg14575739	0.0687011267563563	0.859666201168017	0.8457739486225907	0.9269051553779051	0.9406647942341129	0.9178116849351944
cg26318872	0.10696846096574479	0.958885656127275	0.9598312068028982	0.9568470450863171	0.9531993870515425	0.9542256525994877
cg17622855	0.1360322588515256	0.9345389754628587	0.9496373024588306	0.9415438650911107	0.937409486061244	0.9270828557860998
cg11193201	0.061532591063098004	0.9423711812020024	0.9499147282656881	0.7451578538342982	0.8834835134073368	0.9410836341147991
cg15242630	0.08320042602510973	0.9382978376993212	0.9265371092672245	0.9028896638967215	0.8767443146610374	0.9125775415675637
cg20666585	0.05233912697427906	0.9126248425232527	0.8888570112677471	0.9207581430583788	0.9387315488507626	0.8396194668483464
cg22826986	0.04025888006460524	0.909557765692641	0.8569577491992857	0.9425725127109184	0.896947538647006	0.8953255171383282
cg06060703	0.08470283095750558	0.8437638852096067	0.8204247174203804	0.8804277884790016	0.8752243877746531	0.8765282192375556
cg27565966	0.049799322088436	0.9544114591561308	0.944535129127503	0.9302527043544692	0.9373617892420749	0.8552325977686125
cg20452738	0.12641467880709972	0.9428289258366486	0.9410664631097082	0.9387705324437109	0.949105317391951	0.9390545097628051
cg00042325	0.11290181389746112	0.8476990748111083	0.8460960119576664	0.8518574703264327	0.8542506071859831	0.8466339560400883
cg14283140	0.08275549020911917	0.8780169593668047	0.8768740120130033	0.9025029179329506	0.9232752994923774	0.8131776913530743
cg01869288	0.03482298288870676	0.8491179051239304	0.8039326260936734	0.9191035252820439	0.9212235333190291	0.8801500256685878
cg26826183	0.0834910290100106	0.8481521507719907	0.8847459718338111	0.8750706407062497	0.9194208410806775	0.9454929899305684
cg23730277	0.12201028197883614	0.9510726110037573	0.9517380492053618	0.9529345067308045	0.9467457925025723	0.9270316395255794
cg02095334	0.05652861786412062	0.909182807018549	0.9044866575177722	0.871701599206438	0.8922937520988113	0.9254375722308921
cg22372096	0.350871571526831	0.9027461400074512	0.911647604358684	0.9079106946704424	0.9113081187160833	0.9041344364712847
cg07597976	0.041199082748289866	0.9395423936957421	0.9465063875416518	0.845249381279419	0.8594976415716622	0.8052125166025608
cg03860768	0.04824996676627777	0.9288562592746881	0.9053884495837211	0.9551583778595973	0.9422479709076637	0.938882886553191
cg00762029	0.13988823912287793	0.9736332001372189	0.9732801692786464	0.9753228797930962	0.9757623107109183	0.9750907439661917
cg18184053	0.037074890527521984	0.9212223274964861	0.8929998269134917	0.9015316137510799	0.8967455416562319	0.8456310733641204
cg00104562	0.06440768825199424	0.9278786185630689	0.9196469596802728	0.7818542455261485	0.8797749176473618	0.8855005660136477
cg14275281	0.07700443822592022	0.8213812285219321	0.8229368712652946	0.6753044932884442	0.6416528418373804	0.7972654518505012
cg05891759	0.04771780909087379	0.8811872612274405	0.9104007689375678	0.9047841235027824	0.9497934768298739	0.728454030866185
cg05433111	0.05052027224335811	0.89986750033133	0.9060081594444735	0.8444154034237311	0.8565708490850068	0.6664377501629352
cg10067737	0.557859542330048	0.9361764806555966	0.9336747418081198	0.9353219727696613	0.9385311987141305	0.93304231690716255
cg22498365	0.06166358858190592	0.8901655646142818	0.9118045639838911	0.9371279871000506	0.9474147317588378	0.9331163440375172
cg07721872	0.06284025425262305	0.8944916581653735	0.9051154422336669	0.9195521603274104	0.9204996551683351	0.9009136874122391
cg00409309	0.18153659836523317	0.9328932911562403	0.9361577877290495	0.9451919982073564	0.9403526976956695	0.936112162822736
cg06083001	0.1980977640131048	0.962157108640265	0.9608749452649002	0.9610790924135378	0.9573855763938233	0.965916623874858
cg13471712	0.07985818829956824	0.9030094685280834	0.9072720965130006	0.8355314247186872	0.8848955135841134	0.8898342459592623
cg16325984	0.1927874582124127	0.9272007426540481	0.9431240655514364	0.9185732432186832	0.8514409580198671	0.9499339347541115
cg07877964	0.22760856487777312	0.9332805133643514	0.9399666632144932	0.9318823443415358	0.9311021922462237	0.9157167564045464
cg17774764	0.060811159527214616	0.8457287748048274	0.8621418505235952	0.8991121470364646	0.8754337398649532	0.8773826931554826
cg07262620	0.20347433402588153	0.9209162780605508	0.9453321473179274	0.8825711512635084	0.9125763406283917	0.9262465692138451
cg14029759	0.49192037081309736	0.9606088894968388	0.9577056613984677	0.9559938921802648	0.9545299789598549	0.967931522866886
cg01868869	0.12121201589748384	0.9532172617924464	0.9576432258067551	0.9354931885035488	0.9326816364689352	0.9474384464988146
cg24466100	0.1610429723919424	0.867193171208873	0.8752976601086392	0.9046097365633293	0.9059496335959262	0.8885686405526195
cg19038462	0.1454288334493272	0.9402406273137551	0.9361177960011231	0.9581676059996276	0.9601910558387035	0.9081356481089793
cg11375112	0.15836377421496622	0.9571935045470201	0.9552581924020712	0.9476470526730029	0.9299278709878925	0.9555941031377134
cg18590995	0.03925245215817439	0.8920343763038051	0.8893785761802094	0.8274944087812787	0.780997307145511	0.8825071298438137
cg01758575	0.055183328466757366	0.8366685731775534	0.8330126003401238	0.8263978040701931	0.8313449428189448	0.7037868941241373
cg07608867	0.12074025373270215	0.9055863479473304	0.9071596432450357	0.950296426371167	0.9460656086400372	0.9203131661458462
cg13738327	0.1894448809101623	0.936279288977782	0.9276959819714612	0.9523717361168192	0.9565161978032988	0.9381206303475801
cg23948703	0.08522958906678715	0.908031615217428	0.9344772063126674	0.9426625167808158	0.9439252770538596	0.9404200153640047
cg27019093	0.5148839932702691	0.9587245815814898	0.9588171902578575	0.9454022744370456	0.940076903614059	0.9584485900411108
cg21329649	0.4289984625148769	0.9624084953821183	0.9569508382757975	0.9645996011631192	0.9587709854299595	0.9609583882431549
cg01591579	0.37396168540843616	0.9538907986316422	0.9545933193660064	0.9548454169781934	0.9563938606448241	0.9571586101231531
cg15532942	0.045819452780813695	0.893887876413125	0.9011003394776517	0.9474171841586881	0.9352471999962998	0.9150425562919363
cg05623815	0.2268353228090549	0.8777620884497378	0.8769785157929982	0.8682781676697451	0.875280910643184	0.7821019808690248
cg10443971	0.11581663839345521	0.9304641589866619	0.9135840595057418	0.9314916549204971	0.9327857582227492	0.8421758215130446
cg08867471	0.0725690533135051	0.6949449177098823	0.8871770156748134	0.8563422515883586	0.8810264685442138	0.849825176373354
cg22381248	0.04718347141747219	0.9385612695401663	0.9414576256900461	0.838597722045519	0.9285907904629942	0.8775061970051797
cg07836226	0.17489849322854709	0.9515473055826753	0.9483885788896959	0.9008141172484165	0.8992853452481382	0.950404696638026
cg10803218	0.1198497872641066	0.919701078876279	0.9219729766412322	0.7575506707094298	0.7964969570152317	0.8392326335000949
cg25838060	0.10918458675343881	0.9626060621370408	0.9672798545390675	0.8535378116700281	0.9673933262162526	0.9690116024198974
cg18169610	0.09734614050566867	0.9156655995366599	0.8865730339043388	0.8525066275228117	0.8622131419289376	0.6775593311058887
cg08599437	0.1091057502728749	0.8286966509626403	0.8112811344801127	0.8701613478684955	0.8736374573235102	0.7818472858977686
cg02294870	0.3328773345700417	0.9220721772618338	0.9219951847237415	0.9270429361796416	0.9388409900504694	0.9300420062732586
cg07979271	0.33967059912438274	0.9193980406473076	0.9316475388016264	0.9213053815642326	0.9286504013805187	0.925865569040716
cg00293644	0.0710967613465193	0.9645247651190194	0.9635134474227955	0.17571145382751244	0.9372201561754341	0.9509930271975362
cg26522743	0.17049485424983135	0.851288386038397	0.7915898542801681	0.7989936270122538	0.8210810913636917	0.810536574953569
cg08939052	0.049143233385558885	0.8675460471828497	0.8656278887392582	0.8977216118878951	0.8925178795240639	0.8785238574561647
cg02582213	0.14207094370118217	0.9417483843945185	0.9399378050218996	0.9414060695995903	0.9409632736139836	0.9446524067216849
cg06821460	0.061041117643102695	0.9289843628683896	0.927526354737143	0.2016498525620231	0.8879521631022441	0.8600665394872443
cg13761364	0.12336295660483665	0.878993726338603	0.8872669200535008	0.922361119523014	0.9217929149235028	0.8615886317685378
cg23275914	0.14246699704686241	0.9463927607214656	0.951147302015757	0.9400071686575863	0.9458647239617278	0.9504804421508548
cg13103051	0.08836082953218802	0.8767262420316271	0.8667586593578309	0.8480559760110555	0.9074703442709574	0.8900661267539878
cg23645046	0.046336390921867164	0.8642763355233772	0.8142988345950445	0.869016964369716	0.8543442890747295	0.7563811113314168
cg15823461	0.10900688610323575	0.8556061703239077	0.7626949737562618	0.8434509665445362	0.8476065470694647	0.8089343812531646
cg10854528	0.24486154222859097	0.9745246067819794	0.9753961447636517	0.9774627706381588	0.977673154550508	0.9759612606582235
cg04264560	0.05003555000193461	0.7345526350609467	0.6795914631305621	0.7984548628315942	0.804680579174326	0.7430282829959444
cg14813485	0.2894774574385483	0.9173814787948765	0.9212395053856144	0.8905861098315985	0.8748877084870595	0.8965426723716012
cg23019125	0.20863727939594257	0.8438332274962046	0.8667909476409325	0.8432758205963166	0.8294697598999274	0.8719734539513873
cg09132102	0.30795003669252724	0.9188621065824456	0.9112353461921311	0.9446783452543851	0.9398635811612529	0.9246987711012127
cg10824972	0.09833842696311851	0.9446037053260519	0.9330070772681556	0.9443185547231882	0.9461851976494554	0.8575865097780915
cg12177944	0.22100655496738622	0.9095151628995773	0.9044233973766483	0.8363520317972885	0.8982808401656264	0.9269656883158124
cg00770471	0.20286022700585132	0.8893403443106882	0.9100915371600713	0.9407953835794725	0.9340438692700914	0.905880557613533
cg27300619	0.12108651233249987	0.9081165269601267	0.9037062393166589	0.8870332360395916	0.9042577930456948	0.7950637997000635
cg25183263	0.3187388306586108	0.8806483398464025	0.8935662520930528	0.8660297006027092	0.8511095918258323	0.8660148585075184
cg10426370	0.055266996292359635	0.9569875522733668	0.9460415728425291	0.7082842979647522	0.729583275173981	0.7656873524355743
cg22793142	0.11075501061662732	0.9586841042568937	0.9568279701949669	0.8555030713936534	0.8890704782515056	0.9460619749119603
cg17768768	0.25584503330029357	0.9676629444872372	0.9693871658775216	0.9677054573737104	0.9679125745848736	0.9694973177480432
cg14186779	0.2891703810537852	0.8357380800326693	0.8189137558690065	0.8650297685578686	0.8405929348491944	0.8298850347008859
cg00827581	0.5197583863676917	0.9683405029950313	0.9675794113470282	0.9403459454316434	0.9412709089003574	0.9606626234270648
cg20234640	0.05739056885824102	0.9155663969817637	0.9231259847419558	0.627351137628167	0.8616371329446707	0.822874045217206
cg16371230	0.4713730750387023	0.9163918877318704	0.9176351440886533	0.951043435092544	0.9571363600919359	0.9409958507840278
cg08447520	0.053503389896004915	0.6952864738327745	0.8568652778018865	0.8692551725883185	0.8605214816140556	0.8306860513186164
cg04346861	0.23234110183213758	0.9722613466119343	0.9675229556080538	0.9610653327620007	0.8833783796682951	0.968529331456918
cg11341011	0.2510760722582878	0.8689026790239905	0.8388156396776044	0.9052328172953398	0.9133332955482385	0.896047143793983
cg14102807	0.07812384597545502	0.8460886926873993	0.848205930810078	0.8878278592340294	0.8877785358852185	0.8539681999568014
cg04440811	0.09937946106616735	0.9492914704579961	0.9462824476602361	0.8850005607186265	0.8426568272088996	0.9015303524235219
cg14060402	0.17982251353378087	0.9466308273200608	0.9479546740480058	0.9513018240262159	0.9472510842531456	0.9515293515896305
cg22984894	0.13483792869946373	0.9188659505988261	0.9499930642151884	0.8773285048927715	0.8918418545977569	0.9363153023284766
cg04190888	0.2032120746291271	0.9573537799510122	0.9526726465879582	0.9570894423550311	0.9545571011934085	0.9500071530811937
cg25112590	0.06791838147797691	0.8292431194586813	0.8100135312921546	0.8145152560475736	0.784464031485601	0.8102969419394817
cg01623771	0.07337433822780753	0.8507998121446054	0.8034952141958607	0.8507308571106056	0.861028894259342	0.8287487901184293
cg16531348	0.41774184672494924	0.9505324158636429	0.9527819592196519	0.9474666172462254	0.9437968438991323	0.9495576685642266
cg15133201	0.48581559178172856	0.8794939693919537	0.9622518830710711	0.9628314840909289	0.9387386782567375	0.9669899909613014
cg26870057	0.1036088772090009	0.9138739425040586	0.9103593054234602	0.8975953144277863	0.9025749189383984	0.9153761226944779
cg15742700	0.03891204340142418	0.9391567369317452	0.9371178976307427	0.19613585735591826	0.9190153707422453	0.8143089917887553
cg21494075	0.1120497625076858	0.906036207004322	0.8983902170096214	0.8826923766391387	0.8847783975076734	0.8815181662514907
cg24045212	0.0870099825936959	0.797134616828254	0.8620142079046943	0.8271318881143991	0.8020748830016633	0.9118174097852358
cg12002047	0.08145025139410966	0.8311313947820808	0.8252735717620089	0.5979056940942838	0.755572125210975	0.7792846867507294
cg18495884	0.1089853153145798	0.8872984337445702	0.9103270637399311	0.8872711507151041	0.8773419195751945	0.8900755236911633
cg21383284	0.3994513299038341	0.8593648464499676	0.858312569484786	0.8572841373584982	0.866379062296061	0.8600641732797986
cg22685009	0.3548603430442517	0.9314459256150598	0.928162798830896	0.9036333339585043	0.9086025650579529	0.911170759778669
cg02053451	0.2153529205857106	0.9282617168247823	0.9185744335313125	0.9293672667741831	0.9292078973018284	0.9227716488452781
cg04096368	0.3385480106216889	0.8489488883105867	0.8518245349010403	0.8855583175355366	0.8831752870562735	0.8704723680436447
cg22905350	0.16123445939059397	0.9392823949167203	0.9394834530747453	0.9352700632230918	0.9334404284425005	0.8891004469568653
cg00178728	0.1364197734541408	0.9340693271693501	0.9329171714547602	0.9223124982876985	0.9405691517810085	0.942115793020259
cg07446753	0.11563130192452607	0.9067055780350132	0.9019795892666594	0.8670036247481563	0.8950307398552309	0.9175256204879547
cg16851385	0.1554790600125024	0.9260208267504715	0.9324062081327803	0.9136097201686334	0.9455850663172578	0.9322686088697987
cg09432758	0.18781513028793273	0.8378914857789341	0.8365870995140172	0.8267910259652095	0.8283036012203718	0.8301823975168485
cg06091647	0.27240612356945193	0.9576990887760981	0.9528813011556447	0.9622248923287299	0.9645902294107005	0.6999435477097591
cg04499011	0.06191934246807127	0.8640834575831634	0.8503371294974561	0.880798320345627	0.867793383595053	0.8852773795473519
cg05483534	0.27171136222960934	0.9426287675944841	0.955419630035016	0.9316675749923344	0.9364513873015046	0.9468953080504964
cg25131632	0.08699856924985402	0.9176780992840567	0.9098549164222793	0.9409309749083519	0.9465633960673666	0.9327014374726885
cg24710951	0.08357586784352186	0.8081307645216622	0.8823749203182435	0.9067524973080765	0.9047734692747048	0.9008200866673647
cg01935086	0.16637626935679434	0.8702864493149598	0.8647905411842784	0.7933109734273261	0.8429641518463332	0.8532124487622255
cg16176069	0.1686366659329089	0.9272416320219079	0.925538728946334	0.9163426449024793	0.9264695447548678	0.9113651108347861
cg07337602	0.1179885096726978	0.9633969715449031	0.9624391947094176	0.950664243682991	0.9038458732212445	0.9526244381235909
cg26946905	0.3098120589083013	0.9464915312419451	0.9474319721830076	0.9379232689903025	0.9318843135223708	0.9417300309595775
cg25263238	0.25911219536955926	0.9436670773127163	0.943639477440466	0.9287493714831327	0.9479439708835664	0.9446656817914909
cg10765387	0.08804197460470077	0.77471399166911	0.800884122240282	0.9276049580026996	0.9403682880826807	0.8746184401303254
cg02051688	0.13414351259678364	0.913614602954695	0.929604581783478	0.9266983465084234	0.9399810580756236	0.9253169254384815
cg02605292	0.1515084814341312	0.9540989523352456	0.9558871422192093	0.8215305572918777	0.8588987441613187	0.9554665814185173
cg19882315	0.048042939571526985	0.8181740953142208	0.7684888697625832	0.8900083425451236	0.8751207342670103	0.8416899700644694
cg03733278	0.5108535007007191	0.9697233382229101	0.9699020215854631	0.9730417171721797	0.9760473398232883	0.9752027869489852
cg15235922	0.04213821772267576	0.8259347950100251	0.8522256267850145	0.9184150481099969	0.8757237476626762	0.9437373275695562
cg27253454	0.24555012275325072	0.9239566369010567	0.9126762960112338	0.9458461557253234	0.942806227155734	0.9446413652507789
cg01598421	0.36788070113468074	0.9524022495059764	0.9472573907343754	0.9510743210646517	0.9540494184953884	0.9469480364713609
cg24091162	0.2154789304750705	0.9671749062030391	0.9602682121931382	0.9579924932437868	0.9544870682495521	0.9646786583792706
cg25643229	0.08611650526126856	0.8339863083448044	0.818213568469712	0.8250945010209326	0.8531146370458332	0.7353663683710333
cg21554588	0.1644295989920855	0.9394446848851277	0.9443306866676485	0.8483973512676042	0.7657958059504423	0.914801111885186
cg12400702	0.15635141361181498	0.9461650621390937	0.9310118807690362	0.9563261217395592	0.959884322373241	0.9480537965612716
cg20770504	0.5039818991856678	0.967948091387504	0.9610480470335712	0.9719911587729416	0.9694346496452928	0.9571929617700952
cg22153994	0.1609424387900013	0.940443653539364	0.9203075431414581	0.8758764058112838	0.8557319042885079	0.6485692469816523
cg03980424	0.10229440589753752	0.8916827297308404	0.9687364008587622	0.9647985628929	0.9727405019273418	0.9664129332813606
cg13947310	0.20684568506369194	0.9586353988387718	0.9595927760321156	0.9429484995011062	0.9586420972379653	0.9238899824122274
cg04421348	0.05978422886631252	0.696080326101496	0.7220663855671153	0.8870840061063506	0.8947745420475868	0.7978872330033059
cg21248060	0.20141867351915763	0.935789771095872	0.9334994836901126	0.9335571498321252	0.9354686246243084	0.9282847221520185
cg23344706	0.1348618439669307	0.9183016576928221	0.9202818099977318	0.9334636171919004	0.929665149943529	0.9293532640317973
cg07078732	0.03774665597712446	0.9076371134022088	0.9036820436699206	0.3297665137327645	0.5999509928505771	0.8077491744206021
cg18452449	0.059808369358109174	0.8441839521385457	0.846963391374125	0.7669944880206205	0.747990407009432	0.7813427534335431
cg06323049	0.05144425500655511	0.8259067372837334	0.8170827252129543	0.8970370978873499	0.9098990674365722	0.6711611094517576
cg04289069	0.2215823784697592	0.9451821852471681	0.9484272675391772	0.8886231326942614	0.9282073041547101	0.9405377504911506
cg12499316	0.051878562413674424	0.8645249271471539	0.8655349053222169	0.9141830557797184	0.9328993291074118	0.594277947199489
cg03995434	0.24153075014215106	0.8958866513365427	0.8924655788461909	0.817722271751752	0.8014859907389211	0.7872164876568399
cg16411445	0.4542679736818801	0.9353327635467061	0.9324307607162032	0.9349895935385792	0.9398574242975615	0.9327940413639124
cg21822146	0.21469881829651294	0.9184104983397658	0.9414569447033753	0.9220462399505754	0.9349109110680961	0.9376538140053173
cg02212339	0.13832884338872622	0.9285008806420582	0.9334209098689121	0.9382726225370076	0.9383195150344944	0.9390534393404385
cg19610383	0.19631167353671325	0.9461079669520793	0.9504449912417798	0.9308626610533617	0.9380553013602977	0.9460560945881493
cg00326300	0.12079455590304763	0.87983115463617	0.9177525968597803	0.8599985302874299	0.8872711707995359	0.8896546656849753
cg06374185	0.03422866221501398	0.8815967100947959	0.8481004799052424	0.384590114679063	0.6864330797786643	0.7063332003516978
cg21141089	0.11270077216475351	0.8133310973270709	0.799713813396152	0.8448773596300332	0.8426431077111599	0.8351964437253653
cg16698623	0.1851980901485465	0.9142873808970657	0.9003095047984514	0.897801112150947	0.8826821170098423	0.8801976966840351
cg06895218	0.10967288888798282	0.881101427283983	0.859191034352834	0.9460956445967889	0.9478414440525386	0.9356517337332553
cg05978527	0.14020206515622338	0.8101090804816526	0.8554375204130169	0.9145830348945996	0.9422575388231839	0.9075938266140745
cg05350607	0.03404239298825412	0.8704444925409324	0.8233446924492935	0.7844311194816947	0.7112934635850358	0.7943640999570596
cg07194984	0.105195901626796	0.7108114655506983	0.6867470779110003	0.7399248751097621	0.7437751628386983	0.7234401260073166
cg06452129	0.28794771429069566	0.9249284458513793	0.9310086995030702	0.9347967794216295	0.939004993494258	0.9303251901634434
cg11160673	0.16030203463536793	0.9341258119338285	0.9254928799886686	0.7670170426291871	0.933328048313308	0.8981722871955141
cg18749990	0.16303170147260615	0.9329526533508767	0.939081866455372	0.957118540352675	0.9567702908197356	0.9533450605606091
cg27060355	0.40534298304118205	0.9496631936161664	0.9556151894337098	0.9514720423866536	0.9566089784194786	0.9496284945017868
cg15552491	0.18567268903576012	0.9461984649643042	0.9470886525590946	0.8762189952407556	0.9501299479735444	0.9573010707420989
cg16308790	0.08549234574687534	0.8454271080972988	0.8666367135646079	0.8665513584630079	0.890547632005246	0.8897477568050677
cg22515937	0.2512773776628766	0.924328451558268	0.9254134853738545	0.9384261393654334	0.94317085667873	0.9368242610139962
cg05921138	0.046621653016209096	0.8713959994899566	0.8241874499084653	0.27121922995901215	0.9349288646006508	0.8454171349849318
cg21121609	0.048354082234084224	0.9152572076093225	0.8873452538100556	0.47747016358747874	0.8340676632452664	0.7066695080818473
cg14613361	0.335752317508034	0.8499418898832453	0.8769154245404285	0.8178710307444411	0.8625331473502045	0.8944466804543693
cg04091927	0.0364618812854546	0.8814307760620252	0.9098697828965522	0.6194524031699222	0.6350293558809714	0.7806184696375972
cg13364558	0.0807961480325368	0.8677653849326968	0.8385045744866337	0.9100825380164781	0.9504562767546044	0.8780713933025927
cg17983657	0.1849344366943669	0.925353005132135	0.9192105640023663	0.9455373538598287	0.9501366572099876	0.9399039770037492
cg08933467	0.028029834647246118	0.47925060526059166	0.4643155803889814	0.7638541426639845	0.7776262783318912	0.43409566738496164
cg12754854	0.5379056382846141	0.963975181390463	0.9623879824926127	0.9558109463466171	0.9578154843537539	0.9573205731285468
cg25138484	0.35289596605251095	0.9243611999862247	0.9255821530847995	0.9352980957619355	0.9407332577766966	0.9230118074246034
cg13924015	0.1859614492458294	0.9036173887142972	0.8753156057107154	0.7987637538933747	0.7973623758215147	0.7734377634701244
cg10278046	0.2532020121163043	0.9600393070511969	0.961753601654412	0.9571656611333854	0.9588075070638498	0.9519973006823506
cg03805566	0.5168529531396944	0.9570719956020922	0.9562492046482843	0.9340812395462518	0.9589252570559285	0.9445723762767227
cg22747994	0.3178771272042435	0.876466597091696	0.8421299085360979	0.9058389385945481	0.9173133016993094	0.8678068006965863
cg10548805	0.15467737176208152	0.8898820182213534	0.8759475082439808	0.8722732719433556	0.8956446251308909	0.889221075573883
cg24361265	0.1557242620876186	0.8722899381671532	0.8808435825255619	0.8980716767805135	0.9076466539939706	0.8887210011651887
cg08102294	0.21495205553430136	0.9041276638445457	0.9003519924746183	0.8088894982892445	0.8366677744407299	0.8371263226179307
cg15348679	0.07954455755799343	0.8376613603333958	0.9354809748012879	0.8435085665855265	0.8629674450213112	0.9138507544436978
cg14412639	0.5100348635135462	0.9763332658139967	0.9747673236996082	0.9763020280734301	0.9768873344074063	0.9793934250910336
cg07004075	0.25555986922116375	0.8960337525794488	0.898702183983361	0.8869769534807098	0.8827231736385476	0.8995127214392435
cg22697239	0.35599292242486613	0.9400116322398256	0.9493290390235384	0.9327748577475854	0.9236632758126906	0.9350497312084993
cg13440894	0.041419134218599135	0.7958836185147252	0.7413547986615647	0.2470956403813848	0.684663816763338	0.7184848138861425
cg18777299	0.048031453498427135	0.4786177580044791	0.692514011451181	0.6521679347578411	0.6888690527139061	0.7534837517848271
cg24411075	0.037101434092492676	0.7639451340470874	0.7684035333839381	0.36593657538281277	0.7480136421492336	0.7577249766435462
cg11342234	0.18513244793588607	0.8751670152468614	0.869605360524025	0.7635326816844019	0.6111107596593445	0.833083398164706
cg02231062	0.08974412449746237	0.8007921879241036	0.8906407922366346	0.8595132085057925	0.9380248571677507	0.9403189844809912
cg02445907	0.15962182220382495	0.756857911606531	0.7707821740853347	0.8050444934363772	0.8076037272809249	0.78115222282641406
cg06256596	0.12271611223656649	0.9318910157997989	0.9375074560837092	0.5441010064274168	0.5840701400793232	0.8367061134700314
cg17913306	0.4263447623251917	0.895035118895692	0.8911728232660677	0.915110308827664	0.9172738192042197	0.8990824160076816
cg22110158	0.2955603671650136	0.8123135657754892	0.8442040290243983	0.8937255616572345	0.9039591971584372	0.8860867218561062
cg21997986	0.16332996717732104	0.8985868564651197	0.9018281475997855	0.9059672519774022	0.92408184683317	0.9371923951376924
cg26574610	0.17445371806402962	0.8986257254863605	0.8867346950507619	0.8616066218381028	0.8365174369668076	0.8605353498077393
cg01636910	0.08214266365114743	0.9186714834529461	0.9550360805673775	0.10578074590699117	0.7500047997103837	0.9539339750123182
cg07558704	0.3866130437948438	0.9644994696848073	0.9606044829028333	0.964588143189432	0.9619693306094567	0.9644396217710748
cg17933764	0.5149333168756302	0.9538215583275814	0.9544374209669886	0.9486513197298628	0.9520210880800454	0.9489368637382974
cg21373806	0.355628039608693	0.9377486996416298	0.9415457779262683	0.8947533441760853	0.8656154109195516	0.942109532506061
cg14467066	0.30767607128550645	0.8747210468906664	0.8546325124656907	0.9025782636967422	0.8922550425572614	0.8995518240298402
cg07609372	0.04979947275657243	0.7412234838549001	0.6851265209314956	0.8552294250545106	0.8655359471965901	0.34605279210008555
cg18072687	0.22791010343417312	0.8204713610260989	0.7882169525873264	0.8310340797702938	0.8209061160948324	0.8262341467331593
cg04787728	0.09271725192223847	0.774105155995111	0.749608728055371	0.5783793167642688	0.8239543669865714	0.7268124383758537
cg16360668	0.5898838576919084	0.9466482988478002	0.954117449587669	0.9286672715041965	0.9168652486729311	0.922485662220044
cg13955347	0.9566403400232153	0.08021073136665	0.07733365158737499	0.9550448699875105	0.9345067555675259	0.06815091809321415
cg09453312	0.9439808370202982	0.0650813504023773	0.06781775034639806	0.9371200108474549	0.949077016797023	0.06489533497792543
cg15906007	0.8335529012052634	0.061555587824065894	0.06330092367169728	0.31129405261030924	0.0587499816064153	0.061054813953014285
cg16469046	0.9451017070248275	0.09764382780038271	0.08135989530284551	0.9511378084478737	0.9280662239540443	0.08776964978330358
cg16374333	0.9625235311301724	0.07113937789627836	0.05538191763320996	0.9560247657766155	0.9418539508365311	0.11656866369135191
cg22446709	0.4272163921832118	0.05636579265392695	0.05621568397067831	0.056446674184444476	0.056124770261718665	0.054821108664258246
cg14255417	0.3899045991701731	0.054904010287964815	0.05162242796885226	0.0508926233353595	0.05086746519763931	0.06274551064988466
cg09473725	0.9056937625724396	0.0652087033653706	0.06675891646711267	0.9111564381422	0.8773197311066278	0.06714845738608932
cg03429643	0.8261753955352041	0.050435169071706525	0.045519536854919516	0.10388199123066978	0.049912981356554656	0.04854016891048384
cg17477578	0.9107066716958726	0.06517624399581848	0.06637903130024102	0.945297411265727	0.9432506848280766	0.09568169378523884
cg19268695	0.945731676829385	0.048439444529129495	0.05654622710416789	0.1870625628115123	0.6796078404434243	0.057160581743670606
cg06983746	0.8765541586473794	0.056105562951704616	0.06326059875268787	0.8918761704288183	0.8898069380252512	0.051740541411470456
cg08560387	0.6976413621414793	0.029812060283858414	0.026497368607287484	0.05828385539971101	0.0286147372164077	0.028823009995272285
cg22062539	0.9542918232912612	0.1388780325509421	0.09289874380071092	0.9605629564212789	0.9562508039284948	0.08351980951906822
cg13584531	0.890908386720374	0.0430074365289546	0.0395850442865139	0.9029121725165438	0.8535399722047546	0.04909792086876591
cg15832300	0.5201269005387058	0.06592021738264578	0.07057782922133128	0.07902527526648372	0.06404434879203452	0.0887054664348771
cg13977235	0.9473445322890313	0.9523118559855348	0.9457652485058312	0.09454566841547807	0.08449090948254886	0.9526673693966177
cg00619207	0.8641014889869912	0.04401793883773357	0.039839069794083255	0.15087052843066742	0.4824522295673506	0.05212992357538153
cg06030535	0.9536550671785198	0.9446001138972335	0.9374437883277145	0.06715656182170864	0.05048711764441752	0.9516768461277394
cg26854588	0.9061003914308781	0.11871026165518932	0.1056673071385972	0.9573527959541408	0.9558907661228584	0.08805914994600018
cg20078972	0.9546460395618969	0.9512602414188707	0.9545836155446901	0.06292618348470616	0.03565884732297577	0.9359386953423298
cg25576997	0.9435510468119375	0.9454128771139931	0.9435291728380092	0.06608355638779331	0.05715211402032947	0.9584717520301823
cg05799811	0.8563425194300119	0.03382421631240952	0.035964761254610594	0.8689157583690899	0.8442363237792451	0.03957345658939692
cg10456459	0.9692767258540763	0.9685350396062771	0.9707094918178294	0.08923767305625098	0.06384907823896419	0.9661228999427435
cg10752508	0.9329286097149013	0.9589341908341811	0.9570706438079415	0.07239144197893843	0.06897156014810597	0.9374917539810937
cg08864105	0.8740343416810158	0.15676933159357312	0.15143718758235622	0.20212006846345493	0.18408266714302882	0.20098854923026752
cg03637218	0.9564812594974706	0.953800642766411	0.9495506873805013	0.9591657944023987	0.09654275818046111	0.9507497561219244
cg19269039	0.8895629827629503	0.03196940334788503	0.028954343308784873	0.15210294091657342	0.35446008959860326	0.043957894547458215
cg10220544	0.9229343734050042	0.8872464503033957	0.9071671141574246	0.09941291311892228	0.09802258188952706	0.935141933997046
cg20317872	0.9508409892125212	0.03348984465412169	0.034148146849590895	0.3616847866893383	0.661334689044153	0.056803218465260465
cg22713444	0.9521754535199467	0.9434217547450596	0.9533913521100194	0.07631639491054176	0.056070782087806754	0.9393208904871255
cg09354050	0.9432704169410451	0.036446099995579795	0.034688891703518826	0.9396643159330998	0.9243714425123378	0.261230014735324
cg06298740	0.9552485632323455	0.963053982764546	0.9622152076294384	0.05209825615860637	0.04415415790664782	0.9580869766909961
cg05468843	0.4982392929487426	0.03063384638949516	0.031206125387420486	0.03326143392778836	0.040640154855128945	0.03910876455476952
cg02606840	0.8285338030750726	0.03775424322634453	0.038032007283988964	0.30104308778182143	0.038225547663630885	0.03910738983375294
cg00277591	0.9644268813374343	0.05407788576898025	0.041693195273848044	0.9244511712493128	0.886003525766878	0.16282696309828787
cg08109681	0.9011612087862737	0.07081062406350844	0.043634421363406554	0.9398042288827926	0.9485709111516758	0.0699506370265234
cg23631538	0.9182968338897656	0.09904278994516626	0.06684803562257356	0.9282036847714629	0.9385052549752483	0.07180667639380131
cg08580187	0.5697238806455951	0.08104226762665892	0.09144552869299018	0.07795691263115331	0.07336522002113932	0.07929320953770597
cg09909069	0.9515912010978805	0.09262468738342727	0.09547162568992128	0.9523330432925993	0.9515724202806871	0.21367562752576885
cg10447327	0.9442271507037138	0.9429625685685077	0.9507713862178632	0.09439751791673438	0.07296720202491774	0.9417219287665496
cg15724534	0.9678810860825386	0.969367393378653	0.9706497076885597	0.9584925761796076	0.20646654925547503	0.9677857713487411
cg03800150	0.935961163120918	0.16669245464947838	0.14281877962057363	0.9362761876887321	0.9420443121792759	0.13707181053825793
cg22689323	0.9589641325214413	0.05521122090805048	0.05653401048078384	0.9411418110286842	0.9425490889115468	0.22078767473197278
cg15046489	0.9513803982226705	0.15219622118492301	0.10110351733446189	0.962849053240622	0.9609351189781542	0.07944088886609187
cg23127323	0.3464851737349209	0.03716029666438	0.04001005004333623	0.057636912482151754	0.03993969688374776	0.040342060544541855
cg09300089	0.8901496862865553	0.45074484826462724	0.1760192386886748	0.07101485950916124	0.046261442070348796	0.057739343892247504
cg12870750	0.7751754899589217	0.07479448244053681	0.07773765763758568	0.4319815545381872	0.06910624926497913	0.12205783622939846
cg17205313	0.8837132575936327	0.055642611934465236	0.05384969400638113	0.9287856719694408	0.8584993166533832	0.09767307737506455
cg17356733	0.9734733666671928	0.9737983836650486	0.9736761333465882	0.0843633479912337	0.06740849327304733	0.975462399135716
cg12405599	0.920225682738167	0.9305497659367358	0.9299264316450082	0.12188340904718852	0.11591966211253299	0.9397716404440529
cg21814550	0.9512076455993609	0.9497238807718074	0.9480142350362226	0.09882456949851318	0.09962237591947849	0.9468770600046006
cg25616055	0.7598514144210421	0.039308401693671585	0.08211326373812436	0.12392384896567457	0.03427368828495918	0.09065082485950668
cg07375256	0.9408463355669701	0.05403579812281147	0.04446794478201091	0.7850853110203502	0.41824412474129596	0.20338761604409397
cg12940181	0.9286143801007462	0.934761801673634	0.9415455855999223	0.07567955422969437	0.0665478948254691	0.8920653186864869
cg17056676	0.8256715932515385	0.07357325675046814	0.0627616474236713	0.8384626053279025	0.85199618578871	0.07659852119798899
cg24064639	0.8799662408287993	0.09285277660100708	0.05312028822258912	0.9039010511781601	0.882336266252593	0.06552991160007698
cg20227511	0.9281806755829705	0.9350521807752985	0.9299341717059249	0.18460488290607682	0.17046569393055377	0.9356319750263781
cg10161121	0.8400588562825844	0.04145355638292973	0.04290654169051764	0.9453794193066244	0.9582136336608671	0.05349480093629684
cg22677556	0.8496386413946717	0.046772233651403296	0.03938783905687084	0.23607241473126153	0.6094337484945178	0.35314512409743953
cg04552418	0.9658668924520565	0.9597694830296537	0.9599966266542332	0.1111745890707166	0.05019282578164033	0.9551421057879853
cg13910860	0.2860797773560834	0.040061596279950706	0.03947445481647073	0.040820656052111604	0.04046062128276515	0.03946237348551678
cg10056728	0.7921647623390765	0.14404557221243416	0.05597545729694147	0.784370457982262	0.7766846268738382	0.10655539071071933
cg00720159	0.94314420461556	0.9370257376192381	0.9346320355107972	0.16552302300801933	0.15079146336257532	0.9432330153864238
cg08859278	0.8776436520158769	0.06616815900408649	0.058851188884208115	0.9100584721649251	0.9320500733849266	0.4029791547890087
cg25437886	0.9572281987273292	0.961283740344196	0.9586574247613852	0.10638394506758886	0.07722029347217255	0.9568640454288462
cg25430838	0.9461377730178404	0.9510968626178163	0.9535697584338552	0.06712535548123899	0.03850219977236504	0.8739236485253798
cg22437221	0.9409512516169414	0.05434338742543423	0.05410609329872552	0.6132259628587539	0.1997620151070696	0.5924769144968484
cg15507690	0.3363841934121276	0.04463952029720511	0.043900247662867334	0.052945319359012484	0.04285971672052776	0.04898794301483879
cg13599613	0.9364343461022635	0.954897079477955	0.9584873483983922	0.10548527151667511	0.08918712741300575	0.9468290034115808
cg16452651	0.96282291239593	0.9468185794932139	0.9506334048249101	0.10697281093217151	0.07654156832959919	0.9522275762268063
cg25643644	0.9533412279726275	0.08495180546636241	0.08130607469341909	0.9552355237409313	0.953196700974757	0.6693475974349403
cg10546888	0.8743250918086645	0.09140442100446253	0.07709531767771322	0.626060722033726	0.46137216777929957	0.06896884304723543
cg03418002	0.9625942688151773	0.9655571861411607	0.9678389480333521	0.09991481365727421	0.07707359472755781	0.9628295800936032
cg16456087	0.7872748809825323	0.04210227477856869	0.04198524833062004	0.7793077751946802	0.7661880485618658	0.05149777530246617
cg01681367	0.36372517190901493	0.029731174820948905	0.025718770192946168	0.0479391982021053	0.02469083555219973	0.02719171720481666
cg14664412	0.9579786081944763	0.960595398132626	0.9635653881830215	0.08100433886661475	0.060805143181235366	0.9544513769091183
cg00907842	0.9394793390661692	0.9561119760253923	0.9587984641704944	0.06962065051516643	0.052093510469540555	0.9284199024612075
cg00168694	0.967138323475726	0.9586364212371886	0.9599083688671215	0.07801078858247898	0.03667648126248693	0.8739820290883441
cg04205769	0.9327298576521265	0.9517381324199762	0.9608411046294553	0.0843816813767174	0.07298443800654088	0.9120196453080859
cg08140114	0.7476505813095619	0.04217790332927466	0.04229767512978866	0.8836713563731816	0.8838203132399569	0.14341647347184353
cg03249630	0.928147237524372	0.9332584173620315	0.9258035952869419	0.061956963718926915	0.05542516616531977	0.8548026015557888
cg10690747	0.9062965580114073	0.04450861365231399	0.03905970052862283	0.7526776596632972	0.5836190124861869	0.13666113063101315
cg14344261	0.6321950803690396	0.05949894885684221	0.04908808477299155	0.05603997449553737	0.04837006454525934	0.04693757918055838
cg27111890	0.9528222931722177	0.08928805157120591	0.0852357194999823	0.9432666469620868	0.9173456276972383	0.885609318073802
cg11239575	0.9388371283369302	0.9188927475631954	0.9381559872387961	0.09316933854499748	0.0639698026802369	0.9493749453539415
cg04462561	0.9206070636535849	0.10459681464687968	0.11224042275492223	0.902382859784336	0.8670176761847471	0.12249991393231864
cg11606261	0.9454765099222485	0.6612528500722932	0.7568514886928378	0.05121619349027074	0.05493902514782956	0.8741594902113299
cg06373940	0.9134404267319561	0.9639638102402052	0.9613502308341237	0.09008484378974493	0.07983517596215599	0.958861652831956
cg10054641	0.7871488129217586	0.10347431905736658	0.052571210872326087	0.45914046501763117	0.3924037631239985	0.05530855601608496
cg02879423	0.7491920687725234	0.08600345674567499	0.0848098727269494	0.8479604056406658	0.12985362711607107	0.07723990550085275
cg23670353	0.939773621307081	0.9346449515929842	0.954356322209895	0.06012779113513532	0.04557970050333914	0.9067881734129315
cg01087254	0.9258296850714682	0.953938048920897	0.94607009021868	0.06250725302090218	0.03309835229220637	0.9041811512611887
cg20894640	0.9573152335846471	0.16774963463581152	0.05804985879341904	0.9590075309104313	0.9618952426642599	0.10036711783309471
cg26942829	0.9573718338196071	0.955703256225319	0.9654681805471562	0.08072060800843228	0.0425277184887677	0.9447222460068067
cg16402415	0.9379600871493937	0.9071280905372218	0.9340935364364779	0.12196643061871179	0.09946903977048745	0.9311122950901697
cg07545925	0.9388933175264417	0.055073742126444614	0.050044160899603986	0.9518007159645387	0.9532271110174707	0.913212724989072
cg15289466	0.6687595717595459	0.03214749186373708	0.038901118473771666	0.5458471187260427	0.6415814753878952	0.06013979354249982
cg08331345	0.32020357994662446	0.03350462396002471	0.03277259741977904	0.12411540622795636	0.08510349663372829	0.03350334835908291
cg25032321	0.8815437562376278	0.12047974225957325	0.12806849401367096	0.9433494848333904	0.9425058413176138	0.6385509984895716
cg03604774	0.9401296712702528	0.08664168237119935	0.09420661346752529	0.8487516582523389	0.8622449804753579	0.23949029873088706
cg02806156	0.9493703172271497	0.9538329551143075	0.9515050535159342	0.1671744258067696	0.05430957330908603	0.9477976302720301
cg23568192	0.9602558777115714	0.9579233585802305	0.9606974050348114	0.10958941436429896	0.07391703398112884	0.9441595259337877
cg24967811	0.9518367785818649	0.9528272374360157	0.9569108485170053	0.2004448643736107	0.03781616085699599	0.9301122307153515
cg08284993	0.560789444136477	0.046026867346295866	0.032702146838460615	0.5544997877827911	0.39085335831784174	0.03647597055966462
cg10489124	0.2739534725905199	0.043707656700043465	0.06086937510547655	0.044961584405366475	0.02772339959549456	0.032651756786599005
cg20236089	0.707792180069062	0.14924947160018123	0.12245232249882536	0.10859645491137887	0.2831065277826663	0.1042535610005093
cg22957691	0.9624799076855786	0.9547536829260307	0.9631645757111793	0.09550899719613103	0.09377043939566408	0.9517989034456453
cg20541456	0.607103948506439	0.05631029035246866	0.042951728772334205	0.12790920871415054	0.029597134814876146	0.3507788564871008
cg06470626	0.37107598366817934	0.03829723320067302	0.042454798050097345	0.05837788097276859	0.07312837210265413	0.09825838587097
cg12141056	0.8296873114910042	0.09387148462069389	0.10093535165827631	0.9335540621630627	0.9392162307785348	0.0818887053589969
cg23445003	0.9636229660432926	0.9666197173252078	0.9648580867569	0.1126798694666442	0.06098809408999787	0.9612163034077924
cg09088496	0.9581950735039788	0.07614866060089896	0.061670051305546515	0.9656871052406152	0.9607949298439603	0.18879512027093578
cg09342997	0.9508471683514165	0.9470701242431506	0.9470343272842026	0.8937154021253666	0.1017161624219204	0.9505484410585432
cg22164891	0.5216134289166774	0.046802902736608365	0.04640539992054066	0.05574718298387673	0.04587332786391847	0.060622652246459935
cg27315109	0.881704688357374	0.10565148006247284	0.10055756135424647	0.9491197460517145	0.9540798042740526	0.23053097421723487
cg25518868	0.646211222717693	0.04328474387969833	0.04468390250108569	0.07342454804439721	0.043042224544070924	0.10602382622414468
cg05260077	0.9694862679654598	0.9638890712694774	0.965293597241567	0.09690437973989235	0.05452699771588342	0.945551149322929
cg21696012	0.9631996789092439	0.9601560021043205	0.9588295970297418	0.08428204886838625	0.15706175522365595	0.9406107635408645
cg14641757	0.9555992057326369	0.2614292440100201	0.2641608566998677	0.9349437898844962	0.8802872442641225	0.2196242832453197
cg03778909	0.9593510333852009	0.9441848082411863	0.9516093948609315	0.5092613204978478	0.08481071700131619	0.9303032797378725
cg02052762	0.952010188608792	0.9478835829385056	0.9508388444075169	0.2535322209913882	0.07168161830791753	0.9279743788130496
cg14985891	0.953101033869573	0.9472138046825479	0.9511271058818356	0.0824169988146684	0.08831897065145301	0.9532151756063186
cg26137915	0.9219281081821659	0.0705382067997846	0.061250905543746494	0.9320768916294967	0.9397540122471612	0.5577525203270806
cg11908131	0.9654901201396388	0.9585131447920773	0.9634432223923258	0.2611565652879492	0.07701997116890785	0.9599582858822984
cg03348161	0.9406766888332445	0.9196533919575454	0.9080915734294719	0.06990724955568663	0.05385289054367002	0.8297518381207977
cg11883141	0.710514879117105	0.07240192395343718	0.06533828895551697	0.6259862134871071	0.5739356118508163	0.06714710369004459
cg14001486	0.903077888282882	0.10092732559682438	0.07375564454050568	0.9113252929593846	0.9041217775607826	0.1731642739220622
cg01049678	0.5085678193827471	0.09027638909604621	0.058797446088327036	0.07098690291567299	0.03789784710194054	0.2866388472670152
cg03699843	0.5981756534252091	0.14221890108760202	0.09476881172489457	0.13722512882930762	0.13212669802733765	0.08060599330385455
cg18463607	0.9216694161399929	0.06617726271169012	0.06249178202282099	0.9681967095562405	0.9699540295846155	0.3333417286482857
cg13578652	0.897418016617343	0.03840423657728481	0.040699025053296714	0.7567373610085816	0.629833578558218	0.12769336429950912
cg00382999	0.8822762542301436	0.9224408019853347	0.947237638453155	0.0808117350243882	0.06960859112819273	0.8280411157942239
cg13460556	0.9581034241282786	0.9623210999383431	0.958727695677085	0.0805830790834856	0.26564551262567526	0.9326949932824885
cg19667460	0.9503225477916865	0.06055380287678604	0.08645007788544627	0.8905469105396931	0.9079171546639296	0.05878674733512632
cg27434890	0.9449588798119263	0.9527670888509537	0.9520496361616774	0.14498619958334721	0.14184340791011563	0.9454859689629291
cg26928972	0.9501486817955829	0.9530063265850887	0.9533180575842548	0.11162072239248674	0.09021635563808297	0.9485577675011031
cg23407655	0.9484289153995052	0.7168675148447068	0.9422151245178608	0.14631026396267008	0.08036238415812301	0.9507899451995401
cg21374307	0.9543660782409359	0.9509485247226886	0.9471964333541683	0.09199881313099482	0.09256670945572572	0.947990724126439
cg16786178	0.9064657140974218	0.9093727757064018	0.9146188122142519	0.12514242129256373	0.09717148750809941	0.8782468404158547
cg18577167	0.789485741281418	0.04716013760462188	0.0473875450946208	0.8693885392230538	0.8489074135757416	0.30821708702652045
cg06797389	0.9018917805481849	0.3662018022313636	0.13708237702863088	0.9417807678958927	0.9480584238028369	0.06309026599814213
cg03798942	0.825758483825824	0.08409620677096875	0.10446179151583222	0.601172646314676	0.12235146532114637	0.04543474925467045
cg20380468	0.9634864280073308	0.08215750822853259	0.07664712552098027	0.6193191920620219	0.285146660537754	0.7233610942675572
cg03427849	0.7427867794538695	0.16662610665984232	0.09463659453252665	0.5983704660357979	0.6527285698771857	0.13573497405943097
cg15481493	0.9604692995067932	0.9626210285903609	0.9656252963471011	0.36509694356526945	0.3452117759226283	0.9550230547380387
cg25025545	0.9566969550605189	0.9651519492078577	0.96661111876634	0.30742470199002303	0.04602982252422659	0.9595267734431346
cg15015109	0.9276111019474225	0.9327947326893986	0.9426912618176864	0.15495946884137193	0.1526043632736929	0.9152914992416868
cg00705730	0.9639502536369264	0.9508011314043009	0.9524263985214687	0.9305247958373986	0.06983610497851629	0.9617444810359069
cg08327038	0.9299778302968589	0.12242522946516816	0.17110257841448545	0.8867150284261813	0.918896086869798	0.32017591800621437
cg03388409	0.8680878398104259	0.6936240215013574	0.6099913595714918	0.24203183699171846	0.03267952774989119	0.34330425049328817
cg17007896	0.9473247830976776	0.9124156161348104	0.9091796486113028	0.1754703157073646	0.10630957183955614	0.8969275400086391
cg19459094	0.49990353879816435	0.11985177770226765	0.08168303003937509	0.06392155519427614	0.03077201349511766	0.02947097423941163
cg17833106	0.9319017093112536	0.9429578634593044	0.9426393486035703	0.20863507707551002	0.19957574179023543	0.912221627024958
cg26366091	0.6907666206342074	0.2447100728523067	0.27520712220580335	0.056985604482014084	0.05854467456758838	0.06740892337704202
cg26329274	0.7510919634182837	0.04087649857967291	0.04413926159784793	0.7540941224195288	0.7136992780894362	0.04512952902864435
cg16727006	0.654877440226995	0.04475051893629638	0.03818665194887251	0.8560895327877768	0.8443768072792219	0.056430730823157325
cg17950348	0.9109284208484723	0.5634343706891293	0.5294284509248228	0.11308921613299001	0.06010838844309703	0.053746949610644836
cg22417613	0.6193325766373929	0.02884760406061802	0.030832249612444934	0.47366214055448325	0.2944822043402154	0.03315578324216322
cg24504349	0.9611117941246311	0.9620082410151534	0.9625285643962369	0.10610284568360097	0.08808737507974067	0.9545202662767099
cg24575128	0.9501261179703953	0.9398109252165325	0.9508796826423948	0.25010582142026705	0.2135824098379857	0.9203895326426869
cg26226650	0.9289851100487223	0.715218958263882	0.8231722626383171	0.10473219873504193	0.08711113603823172	0.8051851705508408
cg08869273	0.32835115785440866	0.03827592320176895	0.03332759386709353	0.10690993513698303	0.11710910567024478	0.039443100944037864
cg18554789	0.9616028791568852	0.9510334819540476	0.9554899888845604	0.08018813045490217	0.04921291362449719	0.878011914190646
cg27470208	0.9385520431312019	0.06311536075622833	0.05218168331765125	0.9412144560188554	0.942477233229007	0.33684030055054104
cg15553418	0.9412553217272558	0.9147354606947814	0.9336761391207764	0.22692863490288528	0.06513802972090216	0.9118613796516344
cg17854066	0.4690081664639847	0.09600218340326079	0.12004995066005714	0.0312519289847731	0.027355982744433755	0.030449376043039718
cg05598678	0.5798917040667115	0.045759967997679674	0.04398793052638087	0.25097948502530243	0.19508168839291276	0.045089602778510304
cg24947456	0.5042546385691546	0.2559222800801798	0.08874672839800046	0.08009049067515119	0.05976827777534751	0.04023360007230557
cg04214459	0.6303489894897276	0.08944050076391029	0.08458124674000009	0.2715785678109002	0.2871330116347717	0.07800281223715955
cg09076077	0.8726424348632837	0.5539440600721353	0.5667033493872908	0.1104304199926507	0.08486749799366962	0.06479557831472905
cg11014468	0.9630467047692334	0.9639955342823859	0.9646707397040521	0.9511796258563798	0.16039392634196806	0.9533459873671695
cg14506192	0.9463123228314387	0.4473590130502298	0.07235471157419417	0.9509316197962803	0.9532011683966063	0.11522973326032976
cg01481646	0.7261180631131877	0.1066081524997743	0.13458919840833097	0.3611120343912903	0.30334879231789574	0.0838109474591396
cg18827396	0.9538061106357854	0.2665551771610713	0.25127542393486696	0.957544707913357	0.9572670922886741	0.1160211301646045
cg25630514	0.8069909892422096	0.039180320766986965	0.034400275024870246	0.7477273222771762	0.7737452171059875	0.04532330581817753
cg03272225	0.42056543270912544	0.040300181163698594	0.031181164120892082	0.04460337525976816	0.03049840606723731	0.03345335011298697
cg01546430	0.5532436869079944	0.040832473687368795	0.043966765341069275	0.4795639633135209	0.44672083151632125	0.04449212044571535
cg02041484	0.8400127547059826	0.9028702743480812	0.9408793702257946	0.0802563197558208	0.06476512376384568	0.7117569029193767
cg12136387	0.8216633970348269	0.829467431338428	0.8094281785942542	0.06843344295165542	0.042363754379246533	0.7587152445623473
cg11832281	0.3189668296676559	0.03456720396504003	0.03238004301478223	0.04609067757850118	0.0288762421394607	0.024546247463023006
cg27492103	0.8524042559786084	0.11151437321236739	0.11025558668753288	0.5005884629082596	0.08975043784345416	0.5030729730168906
cg20025658	0.5626331505947524	0.03350891059563629	0.03436903886825841	0.3223035042483555	0.11982203861550127	0.039271762591033266
cg17158941	0.9157096076731058	0.1366382814142341	0.1305530227842069	0.9458319841829611	0.9279920611559909	0.09665861089742535
cg13315706	0.47131590064467765	0.048716753061322914	0.06962748943956949	0.4154161119073665	0.41451393057274677	0.05324924521455809
cg10949007	0.3354736088326595	0.03616626164003754	0.038739692954952554	0.03925320635190774	0.03521818917525939	0.034804047388472065
cg03047059	0.8983538886326724	0.43543795030388366	0.11633527103491277	0.9158277380195393	0.9179543607383609	0.06225094131760883
cg04244170	0.9567619989179098	0.9433982206996989	0.950495582357947	0.22194834633946436	0.07377152202612115	0.8773662248968344
cg04630823	0.7848633397172894	0.09997362484525582	0.11380818303303598	0.5311917059851897	0.4828612049745225	0.09920203776947864
cg26647135	0.9647059972982936	0.9644804692771208	0.9659065363102709	0.9137116512758187	0.24359776267026806	0.9528320356179696
cg06885823	0.9622194126295176	0.9558058253757667	0.9434138788644773	0.15270081649430023	0.13707729482558337	0.9469956787589393
cg21805179	0.8511195967967211	0.12213994350601638	0.1155562619267872	0.8283649895297044	0.525746830087566	0.10951887327404798
cg27485921	0.8853135968946849	0.8040645520188756	0.8171252706682208	0.15782465594412864	0.08975871800096456	0.8377408096392223
cg07732037	0.8287028603705162	0.11371410543081623	0.11221477474593318	0.639324416665669	0.4627228839339958	0.0959338480489347
cg25766247	0.2928803192630647	0.03158129336325333	0.03154685264382832	0.16994603498709723	0.1697600481353376	0.03664173435815781
cg03274669	0.949421031051905	0.063940852986052	0.07842044778549909	0.9055890941451404	0.9143774686012305	0.6321364433056382
cg04855678	0.9206291369112697	0.9347799328389913	0.9335760757106012	0.6788546738898321	0.08462297631918814	0.8561836663922321
cg04739200	0.9466034354646002	0.9399932533367646	0.943918212078916	0.17965820441078714	0.15889327471342118	0.949353032988417
cg16503724	0.763932433204886	0.11696533860111558	0.03744755638098719	0.6459220022764991	0.5674124659106815	0.044974365844454675
cg04858164	0.9644628808402156	0.9629817605549494	0.9630646259746082	0.9442352567794176	0.10916540198705921	0.9636990304394656
cg04316353	0.7515899876316092	0.37367331859158415	0.37049001814514865	0.1733341227370648	0.09154841298297427	0.3239322603245005
cg04344000	0.8330593136255372	0.11536978952347125	0.10149851101139967	0.9066808876340783	0.9155953473368884	0.26703923306243754
cg11869499	0.49938874211351125	0.04830517974161533	0.033363423046581825	0.18913503741885201	0.22544291512287665	0.03413129163796141
cg25305879	0.9503897742337686	0.966284854919392	0.9651696684454206	0.23095929226807144	0.1811872846434346	0.9635988008811237
cg12955084	0.9239317895439482	0.9221665738305865	0.9350190771812592	0.28896257601866643	0.42156021365721336	0.9181418350168752
cg24475517	0.9349222617943519	0.9682448247176513	0.9682305077141823	0.08649537362303708	0.05638754397921197	0.891712006362798
cg27054084	0.7786989382014956	0.03820631640266635	0.07650329929187222	0.694586974923196	0.5857952473134348	0.049747122677897215
cg09310966	0.9529495258166794	0.9085754317592263	0.9340932148782809	0.17914240764365813	0.47766560459854007	0.8948765330605395
cg07507418	0.8193360290589189	0.37624844399673074	0.20123946269121504	0.12560257640286074	0.7018032101043238	0.14834289405204457
cg01323964	0.9239510051071095	0.9154794356382652	0.9261504935258249	0.48219334443649425	0.059880164181780646	0.9038152663984133
cg16536330	0.34550851918896597	0.028564057869165563	0.030961134899621403	0.17208763492825935	0.09618415015706049	0.03945788633582724
cg16093065	0.9638781145858062	0.09373561843743124	0.10305310932284825	0.9712085798212806	0.9655206890965443	0.17869741301017206
cg25161129	0.9338622561245594	0.9143356791470117	0.8702357905385107	0.1183249630367919	0.10963849479662711	0.13115314857731514
cg00859441	0.9584013143911466	0.9633238761500952	0.9615871692772215	0.16206112161740585	0.07667109402836693	0.9579662683639841
cg26831416	0.9011841979827847	0.9051348392622737	0.8927885816209052	0.12251934545957043	0.08746499569611108	0.7720688367578868
cg10338518	0.9425546575659618	0.9451241878526284	0.9511114432802152	0.2937358727842569	0.05291174859728157	0.9090081027946655
cg00902153	0.7542853033380228	0.0686577339080432	0.059879427406120435	0.0794414781391089	0.14274178469157559	0.708407708323943
cg10416784	0.9022147353059493	0.08016866209343479	0.09885797988593147	0.7547027284024402	0.8727694165031625	0.09930525657526107
cg16732654	0.87468977867659925	0.8629746302136152	0.8505387840257314	0.16060902244941838	0.06121662723924158	0.8259427789254705
cg07488141	0.9446048178464009	0.8780939151596714	0.8951013335035374	0.14618773136713753	0.11915876040466906	0.8610296943748901
cg25753024	0.8096636213030414	0.164802963440477	0.14908822778696618	0.1774343569339814	0.17181878002418333	0.1704318641690649
cg13079571	0.9550963681659198	0.9527268677293473	0.956364172552818	0.7443434549514182	0.19158969949493795	0.9473802194957257
cg02012974	0.94409366081017565	0.9521219723608821	0.9573224243083859	0.08972393823625965	0.05063219629503841	0.9371793602267804
cg21519701	0.9413103105198242	0.9692109779966431	0.9677802567594197	0.06222613103434057	0.03289040029695572	0.9396632377621412
cg14278300	0.8835044293420974	0.07109294044525472	0.07235168366027066	0.8637696121706712	0.8701240477100439	0.11097087935162223
cg07231045	0.9119027188769573	0.8889078617431725	0.8866316534177316	0.06889105690709209	0.04299342571314128	0.47797993948488077
cg27280688	0.9533540930196278	0.057015198061577184	0.054647720634734304	0.9354289549727018	0.8718283952640778	0.3543877904690496
cg25155064	0.8907517882257788	0.1156067434507497	0.10394882962314064	0.9181213202189278	0.8646582137292602	0.09134009705119522
cg22328837	0.9363005630731627	0.7283357359637977	0.7567773706780709	0.37918201682622366	0.5340100491716161	0.07901408582643785
cg12809098	0.9634621035296529	0.9611274812467523	0.9595745238772355	0.7220051098152352	0.16159287214874363	0.9653407247794468
cg15672653	0.7948788154416137	0.1063318029951127	0.1973073436613533	0.6919305919980459	0.6626528289204341	0.05771597893404903
cg04940329	0.8853362984805455	0.8460290748676456	0.8115552673816653	0.15177619094902242	0.08116430832949804	0.7893741228346391
cg12433559	0.8547911434540599	0.26321298926515707	0.04702856089448306	0.8380829918627549	0.8666286461942154	0.06515598572172605
cg11826008	0.6226831188881956	0.07535678093077491	0.07371367743997874	0.5929028460171071	0.31238260810342533	0.06453776608911771
cg25938803	0.947839558827525	0.9529712139521713	0.9553056236540415	0.10083860437748207	0.07761638111581413	0.9256327734453925
cg27507284	0.7778499716279879	0.4442909902014393	0.3516380054573078	0.1258428739352522	0.06982040424715245	0.08086733957650932
cg13178170	0.9213574309046825	0.17293988406760757	0.2050840368648852	0.7783357706358343	0.659561617891523	0.5381809327131869
cg26576544	0.9384369454791481	0.6120941513832296	0.6230104415170736	0.7843015827682769	0.5939432436089657	0.08036858042226587
cg00009088	0.92024566772977	0.9558419919268322	0.9638625779992439	0.09632349071483212	0.06825462046960988	0.9656894426781882
cg12033075	0.915156892073056	0.10884465471405375	0.10267291672526882	0.8799196377534497	0.8552719163262912	0.7013060336330885
cg01440934	0.9416376663531459	0.949302196640195	0.9481055051316647	0.1825626913039482	0.14426754519244814	0.9286112476502419
cg16802508	0.4850372157741134	0.12169480594575531	0.13478052835275997	0.09282715836350447	0.07818800698347231	0.06997666450168824
cg24199006	0.5998223946636015	0.22414771320373625	0.18133107073468183	0.09005011426346606	0.04301323788869139	0.11933426991215478
cg12339328	0.9664048002715392	0.9721932510282282	0.9657334147410841	0.15482519439573006	0.17960226528507553	0.958010094275626
cg06394247	0.5279264204086191	0.15919531629509756	0.15353010270729248	0.1492794176973844	0.14091056194437582	0.12118224543578707
cg07635227	0.8443394221213957	0.20864165335521587	0.18406387000895785	0.0801027219923395	0.03274612896672093	0.5135704302000033
cg07769015	0.9630039867030621	0.9551493520263737	0.9552542089634466	0.5947988635970886	0.3016660483420974	0.9598381857367045
cg16928994	0.3524868335973038	0.20678241518872617	0.21466909852394792	0.0661633310272154	0.07361863673731509	0.13369917822312924
cg19123356	0.8381862737110586	0.1584392414885332	0.1369051811495534	0.8749626019022658	0.8765656746241975	0.07056613285813702
cg07669182	0.8615188549896929	0.07355652772340392	0.08867232763684363	0.6367541599328873	0.5630865312585068	0.3576368434382713
cg14477767	0.9599327483425345	0.14371599202684188	0.8379075608552711	0.9659392652741352	0.964403802444125	0.9479592783891947
cg10111816	0.8946590896978941	0.06079134207370955	0.0517547527219992	0.933913206116602	0.916875825975199	0.859327835138479
cg01178899	0.9644289100306175	0.05946534871336573	0.18657154237578957	0.9647981135640457	0.9609283382137399	0.6627982587850181
cg07630255	0.8899113770581362	0.06105041673308424	0.11025600893593894	0.9449750696785096	0.9372614252178355	0.8056486517394422
cg01381829	0.8756430959412997	0.08758656747436873	0.12249961189220643	0.9360759055775396	0.9316482862796988	0.9297747905754306
cg07930673	0.9496099353513997	0.07053613521923231	0.07485201853402787	0.9527246512113852	0.9578749304264186	0.868304982217603
cg24612198	0.968987858693439	0.057685283863803095	0.04927577322761354	0.966402408069744	0.9626769450140932	0.8242539705438817
cg17113883	0.9459017759298832	0.2020970264828671	0.18198876806193134	0.9473045179190795	0.9469032735525019	0.9230580574860648
cg14441276	0.05011817587540877	0.056284726456668606	0.06291969727128602	0.9248083202014131	0.9172495441679805	0.13185212408668337
cg03074244	0.9096671205580451	0.05309239475436823	0.04238779532794145	0.8348821172230041	0.81679317881514	0.8728986551644854
cg26360197	0.45316947851797806	0.03735599826796394	0.0380234626823483	0.7901795764984156	0.7937067317053982	0.05162601679347867
cg26518932	0.9689778824002845	0.1368303238785566	0.1274892136531166	0.9671426777598223	0.958827676898109	0.6989092751559115
cg19205064	0.8431273685668313	0.24106806563996153	0.5678546217270656	0.8328447870954654	0.7776993041697574	0.6784259502926103
cg25554496	0.5764805296059237	0.046631886600859	0.058708815044962136	0.9629277144772554	0.94739898648879	0.5971708363806711
cg09232358	0.9064638681770889	0.13836949320454825	0.09027721456504627	0.8576132160845368	0.8935059255457962	0.8434150192559219
cg15549637	0.5931029213887498	0.03394342982446814	0.031166200072713104	0.807249446868798	0.8104638239095343	0.04009089024252933
cg21830221	0.07832444153275046	0.0777743469113208	0.07992282368931466	0.886107809996163	0.8928480036042331	0.07209070031312446
cg00255699	0.7897982646296994	0.07734165767806664	0.10156818531349755	0.9321004271805554	0.91065666626337	0.17445275532363186
cg02198988	0.5438679763968419	0.03885607496362354	0.038690208921977956	0.6974610990884007	0.6884355750766007	0.10150578223195504
cg07728874	0.9046965189765312	0.05709955318775501	0.0443117724721121	0.9055176395188324	0.8923288784054356	0.8536332708421395
cg18222759	0.8684729122219614	0.10762522355112661	0.11885090861588679	0.9513442244813641	0.9559040257606934	0.9516987725661633
cg19682870	0.9301591168646232	0.1126927863975355	0.15468987933951545	0.9125546187323849	0.9237257613350242	0.9052864078248862
cg02789394	0.842656972946397	0.1964462566278565	0.21141594687515997	0.9373298021147901	0.9499581794112998	0.5079963874288062
cg09016797	0.9365347613305557	0.0854719759017638	0.2431326612722571	0.9411430989020589	0.919865751824779	0.9184708038341001
cg21959598	0.07701165011444515	0.07011777287509893	0.09996416949119741	0.9267869166903467	0.9426191268246776	0.06892166156583289
cg27027055	0.4890209461916393	0.041581006163888254	0.043042499385615024	0.9362415777139177	0.9194924336631178	0.11427885021429289
cg21609087	0.929199347361878	0.5882182070272343	0.8758773083434201	0.9330475158025606	0.934923260684297	0.9022193201827657
cg00620024	0.9475948061971005	0.1533012637722662	0.33055027608216	0.9677699939017868	0.9648098386732351	0.9430767851121548
cg07203767	0.926631800116492	0.12851806785701433	0.13848529830160394	0.9421341434832895	0.9381602856369134	0.7508247734365094
cg02903983	0.9210908168242972	0.4526514877377986	0.4754837119886338	0.9333103583818259	0.9383595069166928	0.9158796369755913
cg12077963	0.9274514383642022	0.2859728270596754	0.28518887002160626	0.9289630870084886	0.918588117502691	0.7993512100377711
cg17306848	0.8279249093113702	0.09295481511497358	0.09276829107518358	0.9587086388218253	0.9590086399586304	0.2471127765176693
cg10708271	0.7181086511908759	0.13704837403977593	0.13862461257133757	0.9337125854222105	0.9266847661241719	0.9043830956595177
cg14030719	0.31541735772403323	0.04492398063018882	0.07055085786580916	0.8530244521269855	0.861992785096756	0.27416529753650387
cg00675600	0.8799706424254884	0.38413926442674	0.524167798286394	0.8809443071184194	0.8965860300936831	0.8503820346854608
cg23318020	0.9098460367227946	0.14461558242558534	0.14836983479590404	0.9435902750348829	0.9388110208089572	0.5892876377209362
cg23717186	0.8404859576745111	0.09106245090125878	0.08908397126872897	0.8587986209847726	0.8537902257383205	0.8010383522346117
cg04162316	0.9460554347885265	0.5301181819354605	0.8384175413708767	0.9430575481105884	0.9284749810565964	0.9247956829002885
cg07965566	0.8222923108416705	0.13285969171639195	0.19540038877381904	0.8554598781184878	0.8683902022902349	0.3735118899118407
cg06164961	0.9578065491977324	0.054323166322697874	0.0525802502936145	0.95932806949083	0.959265653598434	0.7391081501561744
cg04371413	0.9055033748843174	0.05688624398114041	0.07780706395172447	0.9372515984677738	0.9499445888445168	0.3044094154818367
cg15001636	0.9115765582250168	0.4600473577280523	0.83951554789827	0.9109507515141275	0.8951733167644498	0.9058125389894496
cg22338446	0.6548612097475109	0.05541692376888081	0.05569401606480687	0.7952153675502541	0.7742449965612496	0.40186108187926484
cg10145533	0.08680890506642597	0.08246657883605021	0.07525139155518018	0.9368029254041987	0.9482345920017409	0.07534010226626979
cg06915826	0.9550573593139503	0.06540903816792851	0.22387212953143953	0.959870137104624	0.9561232063421369	0.9394557175252198
cg24215459	0.7061903683824307	0.05472660135597436	0.05451459676403951	0.9270101387883315	0.9053801382486089	0.537822618597689
cg06801857	0.9527692241137016	0.42752383458795695	0.6184457156056725	0.9643458036433975	0.9598751472312883	0.839501582078499
cg09953583	0.9565238301032493	0.13406287664919742	0.15607880954131095	0.9647029180145075	0.9646690157922752	0.9460471320300016
cg13036546	0.7729496508189215	0.06988424690524689	0.07564014345973825	0.8969697288561203	0.8555554519052135	0.34678498349532133
cg06958535	0.6606837370776345	0.04428713231971318	0.0385639291479832	0.9360587204494879	0.8854575295425865	0.35090724157264425
cg05705140	0.8913219537857281	0.0786317648530257	0.1870353702145312	0.9685369800716747	0.9677164172867798	0.9137788056857126
cg06828613	0.9330140624206555	0.48035755390112816	0.8441845895191581	0.9505446698186464	0.9479064755548321	0.9290051177352038
cg14843920	0.8164051867738515	0.088288890401015	0.08939100409462589	0.9130937762946689	0.8335106327269868	0.7947844477309125
cg04911180	0.2618815302066482	0.1259509751003428	0.14916032285431058	0.9206039546383034	0.9217979584411992	0.8937761572731366
cg16239536	0.8001896732556449	0.10720127198572402	0.11545650657180381	0.8649783835983459	0.8568359224098786	0.6008924824109364
cg03254928	0.8089476238493902	0.04339862777281472	0.033389500280759855	0.8134948147926323	0.8128697320201544	0.8214784026484938
cg07212384	0.4389737999527651	0.04195210259940984	0.06103053958276851	0.8447375172066415	0.8622813535526259	0.523850229353007
cg08460026	0.4426404525193933	0.061568634653199936	0.060079568071927034	0.6089781048652466	0.6224197790802821	0.06575077334658913
cg13651908	0.8977830467151446	0.09919341444962816	0.37335937188660123	0.8988469646391456	0.8798492426245317	0.8237280649329525
cg24527636	0.8773792524962611	0.08137474894173541	0.09142080895832921	0.8820490288334061	0.9013121284108887	0.8969134735065688
cg23514374	0.9576175380944948	0.1513333842636399	0.35747555462607966	0.9673319170211595	0.9679739111219947	0.4052921141910354
cg16173109	0.9338628448337322	0.099265557571579	0.2993472334238807	0.9411248545056234	0.9508906032440292	0.913573122165266
cg21545720	0.8066313468432584	0.13665253156521023	0.2710292332636837	0.890989190299746	0.8649122035717473	0.7821364166248627
cg24010658	0.5611978030810579	0.04545840604881162	0.038883455195379585	0.9443182936643637	0.9373595368650578	0.36217994570209583
cg00032884	0.6563754589220858	0.05281331395178136	0.060118793241068724	0.8878108223447331	0.8947881632085825	0.3949424389577809
cg08796342	0.6293440353430793	0.03957686282063153	0.034948656503801155	0.8139232752897528	0.8423183187216998	0.04366195718878683
cg06517940	0.7691238184010822	0.05114692790708007	0.04733685804827421	0.8255954813517851	0.8393002462182811	0.48037975153949025
cg11848483	0.964748182102546	0.07836225180033836	0.2478272803753314	0.9758551082382417	0.974419989097209	0.9494269921655217
cg04965200	0.9290389737960324	0.30753209180497004	0.6093724060741271	0.9517049024506585	0.9123352646559242	0.9341348572950124
cg10475153	0.4869659682532666	0.0443778078328306	0.04243150682838219	0.6609684406346319	0.6656232943872322	0.43374562137903244
cg11210357	0.880164781351962	0.06778832965612666	0.08259918593897277	0.9278303432135121	0.9280750656293181	0.8241425575318048
cg10782923	0.943685149457474	0.12580568582263096	0.3638324441967686	0.9523672078048206	0.950597140598873	0.9320162166085038
cg07402639	0.9412986609854818	0.6595511717523382	0.9187394999831987	0.9443994353930605	0.9469318023366237	0.9329087609770336
cg14768164	0.5858162600829633	0.06478457245435902	0.049233859567192693	0.8494403976983173	0.8992531541654949	0.08038478991875332
cg04403423	0.706254021972405	0.07388480950491175	0.0771792964814122	0.9460542727194081	0.9481994451155039	0.8303778530987767
cg26103719	0.9391506320734783	0.1279269852537035	0.16761016117471536	0.9513043161554752	0.953632592502214	0.8041738618941395
cg10083258	0.9650267131767934	0.5127977076361578	0.8957483607309934	0.9623844606500972	0.9564678889406962	0.9462282832392819
cg00689612	0.8434180979839544	0.3781922453054052	0.42410657166194204	0.9244925471986768	0.8783582308862686	0.7730657281383463
cg15321306	0.9112614307838708	0.1643844846415933	0.3566910169200732	0.8981539292165782	0.8393300269966493	0.8477089988594857
cg16532400	0.9454018276834626	0.07792991184512248	0.06640139735785586	0.9675982831647719	0.964094138929984	0.3223966360881302
cg02661764	0.9262283465564717	0.10100815468576749	0.4303365643694315	0.8744360937225559	0.8950987377377234	0.9547849566701593
cg05306109	0.8838388232567671	0.08880421118264518	0.08780455067630702	0.8951814515399537	0.8872405210695452	0.7810140083570598
cg21737421	0.9265486786363017	0.19034964180115002	0.16067924452314158	0.9682593728874812	0.9601995965904193	0.3216589869467293
cg10736330	0.9201329500482073	0.5936172569432007	0.8737877968836034	0.9401293918006517	0.9475599144225774	0.931794871309107
cg23977888	0.8321615117142024	0.15038091125738026	0.5774887006341705	0.7977536026733559	0.8444521622412557	0.744053649948532
cg01830053	0.7383260600232463	0.0855655132600403	0.28083336904152767	0.7645717228115329	0.7462508472786327	0.6993335570064053
cg17896808	0.8488409392797865	0.09829275978094952	0.07413067854289515	0.950169856471612	0.9230885093541604	0.35138887473438396
cg16535080	0.6794707192715974	0.06919160059373616	0.07769131748889334	0.8907759778784566	0.8595132137945319	0.34971657291194513
cg20749792	0.9437543297916295	0.09195585464665287	0.2677300629522555	0.9263453037158489	0.9212422624310188	0.611285886075254
cg24961795	0.8261789081007556	0.07516914848913847	0.06959379620753257	0.8800722008164173	0.8993289467517234	0.8390766195973062
cg11236515	0.9357867432384028	0.244554499650211	0.31332044814508536	0.9798153436684052	0.9773429985659765	0.9039468057694151
cg15270353	0.7186834733560187	0.13617494349580292	0.12895178851214875	0.7967259026439776	0.8145911738963783	0.5456094144493397
cg20543645	0.9133575584138269	0.10460065674588488	0.20638933169743268	0.9095007087641775	0.9292451555584205	0.5767913841178617
cg15899743	0.811374592990435	0.13606589302389024	0.13560953935101386	0.9063853361952905	0.9191153860731838	0.9254249636043523
cg15519096	0.1783819503822431	0.061072565323985695	0.07162696564435633	0.9345320594014476	0.9453926233099985	0.2030483870078707
cg19993258	0.8801891951075627	0.35118880312680667	0.3414197469796854	0.913482222353083	0.910400781514589	0.8477909833758792
cg13390570	0.8672234764898541	0.1759657973397921	0.2599823304066619	0.8894957348254323	0.8850852504844576	0.7288635948598563
cg10864951	0.928902393798839	0.13244767531931362	0.18606468967302367	0.9465970196167817	0.9475798259345648	0.673860692411697
cg13827677	0.8300947094136197	0.1082176729202888	0.0967781756120083	0.8757056801008442	0.8168847169363899	0.716407763659909
cg16039157	0.8709917549419554	0.10929353082281461	0.08508365986400813	0.956450356953576	0.9565391119732349	0.2455720688734277
cg26244575	0.4686210906073427	0.04954076120659464	0.057297966063097575	0.8518304471571875	0.8430055981823733	0.0769049415293608
cg15392364	0.6605660171583637	0.04311486537659715	0.04472880756813131	0.9382433887227127	0.9312269495468741	0.5786874292010491
cg11887733	0.9389284729420664	0.4853909980031479	0.8374724005040456	0.9497267694994719	0.9478201032085333	0.9397100238093535
cg24460268	0.7259917860312955	0.07726118385074368	0.29531509579651954	0.8764398691590416	0.857144938977762	0.5331488828146697
cg05290737	0.8476284645700829	0.2502007746525704	0.6600752458542657	0.8131634734234194	0.8349798143677236	0.8041708788369699
cg16429735	0.7820653527825974	0.14982886307272825	0.09785889459688635	0.8965964248044267	0.8893156911284968	0.10508190758812723
cg07015803	0.9407510516299176	0.2018638583501785	0.27101402305610156	0.9421767909943403	0.9440307163167853	0.9276935195152458
cg18920397	0.14239946431880207	0.031894305957958155	0.033534169445509666	0.724733573911077	0.8399148027502844	0.08325599407241577
cg00263248	0.9194911653013764	0.07114264352266353	0.09492863946212587	0.8927347130481826	0.8413094612533029	0.9240881294646209
cg07970040	0.9474660956574219	0.36520996288931556	0.4753217924017466	0.9560627175222317	0.9537356300563781	0.8176169918211864
cg22548551	0.9434642770867416	0.6894189174214722	0.9233094057076793	0.9517663995412314	0.9546386679941593	0.9514572874098786
cg14245199	0.8722627636508214	0.10580705863286965	0.11943339657947968	0.9250756290700674	0.9372659650066162	0.327825039352841
cg13257690	0.830898166116428	0.3292735246971644	0.31534560922349414	0.8430382647074002	0.8383754337956024	0.6042632859215143
cg11893955	0.6546552816130133	0.22006893254638898	0.2101813063304498	0.8841378704240179	0.9173997709247317	0.4944682939648082
cg09999348	0.962098011925522	0.650634967095836	0.8853255255120135	0.9534875228813384	0.9492971930466676	0.9335011532880461
cg07573020	0.9103900450800385	0.03346513414943584	0.04875641595797891	0.9200338498128611	0.9289877530643781	0.36517474166897934
cg17904575	0.6423357011738201	0.07510447874748635	0.0817115575517399	0.828611503966805	0.8386185591803441	0.10448253942767029
cg25416125	0.8955464639605097	0.16810635528155413	0.3850388364540853	0.9089358111911013	0.8989451155123847	0.8882083166867278
cg11477010	0.9477782649329887	0.295336785187834	0.32074884818597327	0.9371471497652794	0.8877404947189403	0.7274853561458118
cg01109047	0.9265145785889934	0.6431202350182448	0.8909261151504354	0.96231213134056	0.9619910207533284	0.9595538144046316
cg17078393	0.0797249345778318	0.08875670967953682	0.0778740411326036	0.9308173728997262	0.9285607217002685	0.4612410720316467
cg03917473	0.8996557522067777	0.1434642545252601	0.11267848833315902	0.8683388894640192	0.8666131763294762	0.44179137400340246
cg02723600	0.9199987568077683	0.5618060116169329	0.80253779754107335	0.9412438911175948	0.9419812263290764	0.9212310591835591
cg26708427	0.8165705630708006	0.17191084426263262	0.12847962304907626	0.9286625283246039	0.9410534007940194	0.27339163950163636
cg20535085	0.5038299499118738	0.06308635303268	0.409637724920114	0.7326018538362317	0.8392387394969821	0.9327891434841177
cg00494544	0.6155669350996424	0.06376204203596025	0.06410255393844895	0.8526853471544213	0.8668077801206386	0.5747668382173065
cg17161520	0.053678352231992396	0.05572421275714476	0.04873349640823953	0.8262174266782418	0.8798737876572482	0.11049701195247512
cg01458495	0.9628493774651201	0.36031540481547514	0.7570486601317129	0.9652904885311037	0.963767742116908	0.9592075855032309
cg20995188	0.8600835250266645	0.11486024758634791	0.09335539500031867	0.9067944114665274	0.9011609509421041	0.4967864939370352
cg22241838	0.34735068101403144	0.04854062335941167	0.031184121026761834	0.6735168072551844	0.7287966489671364	0.043086415860381574
cg13550410	0.8546967236423735	0.1759117857501164	0.2116337428494565	0.9450023827349978	0.8554959767569652	0.8097528108934832
cg19001909	0.9658575366972062	0.2772397699514288	0.3228785689834814	0.965133551089182	0.9653359547980082	0.9150692267254344
cg18404652	0.7690937757013427	0.14044557981401176	0.07102999549531554	0.8173313313108455	0.7976993856729742	0.20680264645538535
cg25952192	0.6836307063061453	0.03178341046884987	0.03655665127544605	0.6627237727228328	0.7946075407326652	0.07850087609940343
cg27519392	0.9181376403729954	0.11590399827573601	0.32149472817466657	0.9229557411346672	0.9125809776711816	0.8691649366624271
cg03562367	0.535356372087285	0.032450813016589794	0.03127984232039892	0.769696389360082	0.6636024819410966	0.04164173768441073
cg17458693	0.7514157272814925	0.09890127683108571	0.10833846124556719	0.935133273777095	0.9250933567574853	0.6686502056199911
cg16589461	0.8955081427665161	0.19107812612809638	0.36743028498300523	0.9260667511839576	0.9190899306462466	0.7930983141188075
cg17505469	0.6846274781363239	0.05167339586719043	0.04916054678393686	0.8791390505577036	0.8864330925971167	0.1478854368618746
cg10334053	0.7907794747027321	0.10724225267413326	0.08189237336509446	0.9182355123293584	0.8937044313362479	0.6372103494473373
cg17756730	0.6434710620934256	0.03497167576201898	0.04477060939258946	0.8751017377388631	0.8914020073726141	0.06856318802895943
cg07698102	0.67167964740642	0.07352094143342841	0.07247623807301284	0.7399974398079772	0.7205655142706568	0.17795457126665548
cg07630078	0.6838385465808033	0.09071559016532676	0.06988112046683077	0.694454777535149	0.6395704545388479	0.21675372175273286
cg10959672	0.763241087112354	0.27001766697798263	0.35109272213767734	0.9416670014600934	0.9480333836779542	0.7247090483813485
cg07929956	0.08713085576956728	0.09948870290543016	0.11023374445863153	0.9005030587094218	0.8585201902642148	0.7151421701452543
cg07563725	0.9379392889841607	0.6989408586663536	0.8689075917712062	0.9457835652241794	0.9457841745427532	0.9209326925409244
cg22534509	0.644449822684785	0.09092694015990989	0.3185994742900196	0.7466035845466945	0.8602346652255672	0.6605362200064328
cg04180114	0.929159411567698	0.08539392840635089	0.1836293588410434	0.9247750792247379	0.9429914778361045	0.929947848154757
cg06739462	0.9435031921194023	0.42324199110483857	0.7269042995549795	0.9327572747664437	0.9382756338014897	0.9308610242297216
cg22712955	0.853307223207903	0.15015621675201643	0.17780322842881846	0.9564644324043717	0.9567065856811103	0.7181468361114609
cg01915433	0.9539542371977054	0.6316495565125598	0.805077230308144	0.9540337213707407	0.9428603088768177	0.8848069498614779
cg18734095	0.8436856036220644	0.10683589549594706	0.27109428176828126	0.7011468650882973	0.7695982243445693	0.7925661665992859
cg22535163	0.9735925509814206	0.6957840804536978	0.9259656584306479	0.9737750201215155	0.9746577607907145	0.9622810106204196
cg01223011	0.7788572159917296	0.19041713761002207	0.17599166717698347	0.8782312838370961	0.8761373927681622	0.7796213930995326
cg15375424	0.6152268818747848	0.07174768213152877	0.04035796557079734	0.8595595707510988	0.8777485072808892	0.05211854008794344
cg16265859	0.7175168523272871	0.0344507612030065	0.037206728073362526	0.8807830839641473	0.8408774157920438	0.06825930783900186
cg25289028	0.8511223552413756	0.16623573277789389	0.13941764816452443	0.9465955527335019	0.9415705434030103	0.8038726308116149
cg11667400	0.8874394507900198	0.4506254540064487	0.6932160084803072	0.9204195825224497	0.9349944431402539	0.9182490270496273
cg26752663	0.7808108612647772	0.04638104764360798	0.09402963240770906	0.8734340289252553	0.8849363129367088	0.4759830441793448
cg01087239	0.8730485039938779	0.14577401172944446	0.2206486348774406	0.8551302552802387	0.8473738887140736	0.8436805313948746
cg27583604	0.8404449567846692	0.12520532922359037	0.4931026637567188	0.937237425951088	0.8989427793958352	0.9405251885497964
cg01320698	0.8855009280813615	0.25002268714704645	0.22828292915447015	0.9145741121998849	0.9066689922198419	0.7713243868254649
cg02327522	0.9626028534074195	0.12612496477953727	0.11620986353919364	0.9732070699050346	0.9715388268141817	0.7370745412231489
cg03601836	0.9416216064830765	0.3941579407760371	0.5644092389797922	0.9408267068315347	0.9432033097837755	0.9278527579246185
cg01154505	0.8685170476070188	0.3461943901828843	0.7691231741214037	0.9744938879954531	0.9766568048516528	0.9605458852332457
cg26261736	0.8833616975431184	0.3179992487808108	0.47740392438491874	0.9016612193844864	0.8964646738800238	0.8663622707376881
cg05969360	0.9259631230694814	0.09917089019458004	0.178350590274398	0.9326956356295012	0.9135789906743793	0.5065262719056721
cg07076751	0.4127159830833147	0.08451521639438148	0.08624518844772995	0.9545784406489933	0.9667832893941161	0.6384080699302866
cg22135566	0.8717133647421043	0.3072363505178753	0.37118946402466507	0.8884480206993556	0.8839584907679686	0.8670048306401837
cg17922695	0.707616697433407	0.0382908284322221	0.0339787190239462	0.8741896362571849	0.6919654281099012	0.6598369642963905
cg08884752	0.8875112281184607	0.0852763540620462	0.41258726890380204	0.7563358040381442	0.8248256160765718	0.9143430014957438
cg18517540	0.7081570044804832	0.0525740514259595	0.06135020012427051	0.8909363572896312	0.9083234651562466	0.24977375326204235
cg05504759	0.5859552731974911	0.056356114784857234	0.13324001258937385	0.5274941838402358	0.5457447639470523	0.21816123726890344
cg07103517	0.5214746724505946	0.043214691643742344	0.051993290028171005	0.7338587162591175	0.6052006277048108	0.40773347822989525
cg15797314	0.9402890268095967	0.25410232415273043	0.32890578546793187	0.8961233660099883	0.8167207651658798	0.7045250352398965
cg25225693	0.6884573814728325	0.15403875085385033	0.10081037287585445	0.8220277741618335	0.7793211559613623	0.23643038512419964
cg18642720	0.907843592382179	0.09227113394886231	0.09584536509133774	0.9376242324469889	0.9087420225685497	0.2695563890994114
cg06491415	0.81066394927715	0.14831032122331825	0.09180247370324615	0.9270059027035777	0.9325450446291954	0.17401272647203894
cg07906046	0.3916885190172863	0.030885640956577178	0.033314210701942785	0.75071564288661	0.7013270266154155	0.06351648308011072
cg06640997	0.6428045003046866	0.09137501243051406	0.12958017861310805	0.9144745322956463	0.938169454347025	0.876463541004122
cg04667114	0.8631738236466813	0.10687385551640537	0.26418688846042804	0.8611830974968917	0.8444675407527344	0.5513141841807647
cg09221159	0.1152142073197854	0.04225629431543636	0.04307223915926906	0.4774084252408413	0.73354153626351	0.06263537062540542
cg14665366	0.9315477088056513	0.09713151274202521	0.10537126602381555	0.9549961291410979	0.9552495153233846	0.35992066534060585
cg12743031	0.4942712532520307	0.042164099414829355	0.04454042635241386	0.7654531043474105	0.6154333135939072	0.05438475442511647
cg14165142	0.2099481301465485	0.03529009884371409	0.03291339427327726	0.8769497138745603	0.886406450904976	0.1054926813941462
cg20516032	0.6675297952648912	0.03581443358639069	0.03763625822596367	0.9030381557663131	0.8545837826390899	0.05934233194710144
cg12022621	0.4572972070047116	0.031986352279025736	0.03211712889334345	0.6292940695878078	0.5213153638439608	0.2704850383432214
cg10223982	0.8508553377356906	0.07701512679374428	0.13899958281502922	0.8420394074168547	0.8196934719191169	0.4782422937764473
cg21417130	0.8457898056083641	0.33840570914532503	0.35252068212788806	0.8528497003795588	0.8350087631577182	0.7616442908793037
cg21012139	0.7694771608500758	0.18196298770512415	0.22749945756768927	0.8551998317463169	0.8438655898701986	0.7904157465777704
cg06987246	0.3759275132867946	0.06803927398800327	0.03681693809518603	0.7785876894876921	0.7880878046717035	0.1379723609487261
cg23379806	0.03511541886460657	0.8923422891987666	0.9053042459894515	0.06006835484110526	0.0551612567257727	0.42659285166783745
cg02380585	0.039410813526280133	0.9473710308465606	0.9323352602151346	0.035601847473353626	0.03764485103676331	0.059591997118820114
cg01925950	0.045190942297516495	0.9315948611734525	0.9371378676453284	0.04366983809308442	0.10333445954469248	0.7298875695553682
cg05240166	0.09182976380432929	0.9054102108424721	0.932361016999444	0.06578844043243999	0.11525174298606601	0.7518734229983002
cg15935770	0.07311999799624241	0.9614092151651955	0.9675463885944643	0.0661496683991128	0.06110840692554987	0.882290774125579
cg00124375	0.12652294075902654	0.8469653037930501	0.7167577368953747	0.1097619104833949	0.11015527948910961	0.11890741385011207
cg09832245	0.049681272619932146	0.8774587974905584	0.8836742492822434	0.07630771273552396	0.041732140661116766	0.5796362582145044
cg12774429	0.049937636169312204	0.8739275155071612	0.8889227508053962	0.05451545233214889	0.07100660766337909	0.647710967380674
cg15945333	0.10034368622283069	0.9052978129243009	0.9051797028311187	0.10571395972390546	0.09543757318483513	0.9031844833888013
cg09145126	0.0618644275617206	0.900394071794528	0.9460918151150974	0.04855266181120541	0.04622777497593297	0.6384890132597808
cg27097542	0.3745848173319379	0.9030867982048818	0.9117009558671143	0.07774777046315294	0.07309282616721442	0.38696271482329586
cg19584038	0.050702045524887655	0.8558088561546943	0.8605745417818583	0.058091229255816126	0.11299142953166588	0.7760930521216332
cg08545593	0.12131753879424391	0.943991103192364	0.9566109216885891	0.045676602989627224	0.04317502194318412	0.9320167919896889
cg12118504	0.07861142493265869	0.8594741963103519	0.9126486696404044	0.06395667848188487	0.07474906284910184	0.5434846893085309
cg26027052	0.6524842384465628	0.9046459729894863	0.9125148776278982	0.04961492981857521	0.040172896371039844	0.6946041476744264
cg24448340	0.08138209910579039	0.9549839628491611	0.96232494427192	0.06050781485868642	0.0381617429234701	0.9176388605127603
cg18245281	0.0328836300201399	0.8303725067928073	0.8031968729393306	0.04939698627348773	0.04882778216048094	0.7033255621841088
cg22742001	0.11022895578015995	0.9552096830943034	0.9542625006612393	0.10357460214215838	0.09520327389222687	0.8584154140090898
cg03574571	0.03404174959640976	0.8969986517850372	0.8848707269304451	0.10974383150650201	0.09123162090827205	0.6613488578653136
cg02073304	0.05101574546233293	0.7711693354931719	0.7430890324435006	0.10130725786350314	0.07798738370330704	0.6283132696119585
cg16416987	0.5065483383213258	0.939624934561951	0.9437568551191791	0.06161788992328071	0.06099528983944778	0.796124903585773
cg03056494	0.06469053319634953	0.7612435275623378	0.7615072336683443	0.06240599420839611	0.061119771721630425	0.49625204429276937
cg22145559	0.043439267306857716	0.7653915269774711	0.7565235323386454	0.05386390997996711	0.06505123335574138	0.7402182805000082
cg12787553	0.18747441114695704	0.8722300820663911	0.8681310527710103	0.06484578606024968	0.0709292058314704	0.6851603262678664
cg04905719	0.06249347283312376	0.8355877180196805	0.8417721880222838	0.04044370184144318	0.04143641846795136	0.07165798025089813
cg18638581	0.561038292434438	0.8373516419169184	0.8197933858399518	0.04974654098256662	0.08184296636066625	0.5123711850803213
cg03746834	0.05563860810956495	0.9587414043778469	0.9577441617085637	0.16370315107187494	0.09554704927245851	0.9187033196842256
cg13716585	0.04475837876542214	0.6150727849958573	0.6093365591839347	0.04994547850834235	0.04421307490222839	0.04702590889542004
cg24484138	0.2390512181462074	0.8936116873718627	0.9300597459826107	0.053245356309333546	0.0580581843892806	0.47607585300870037
cg14517126	0.08043944849492002	0.9470672509251244	0.9408140032084428	0.07109174868428397	0.42502955336647	0.857232808596047
cg17258387	0.5202248066067989	0.8115656214246344	0.8246882011989932	0.1381976001444692	0.12168309218239984	0.5172390940427298
cg04065472	0.05293955030553353	0.6270064577996421	0.5640508080278286	0.02892547158835261	0.06434906806831937	0.21134122858506657
cg13703437	0.3865223903389109	0.9458745672413107	0.9504873203223533	0.06802935089661384	0.04757841650666197	0.5355980576028975
cg04238983	0.3745644654005273	0.8900972382567934	0.8898228820122478	0.06085115792653755	0.1518574907364441	0.22281325899803076
cg01623438	0.031622430834914735	0.7285376507642163	0.6805314978870611	0.030563029445524036	0.030000316521313332	0.6658498976154203
cg14405137	0.1273937456190714	0.7678668481787163	0.7529943311930628	0.05576389197952251	0.04428808578463829	0.503999035146211
cg15621731	0.10307142928282989	0.9101117627304814	0.9301067762667425	0.04800615550017153	0.08136812320632007	0.7071993397283893
cg11747349	0.06465044838465814	0.556244434183074	0.4952672644525504	0.06481164954230449	0.06618725220041395	0.06606627572916537
cg10435245	0.049941766572490644	0.7646983393779375	0.7473503078123165	0.04894232783424124	0.046850238981902825	0.5970873186377792
cg01142676	0.7445056722557445	0.9038288792367677	0.897378748525234	0.07285671528321422	0.07667185912241964	0.8589271556366485
cg25711558	0.04657448591240034	0.8881224262346717	0.9244752333602964	0.04225198805971504	0.04193379304847231	0.19839831130662824
cg10193711	0.05926959576092499	0.6247044728440563	0.6301955106480883	0.06632071767619321	0.05338452097007829	0.05869548179925395
cg00444740	0.5789660084453033	0.9565242882223548	0.9612649345532168	0.050558115104756184	0.063287281134005835	0.8394654896885739
cg06422467	0.2722254619258143	0.9078213248540914	0.9085399886336575	0.07043281675031765	0.08087756960834863	0.7432252746563539
cg12828656	0.571258183373685	0.9013740485996835	0.9124136827438242	0.10457207338231421	0.09017554265944629	0.7719138941434983
cg03106245	0.05450273854161635	0.8436520137651761	0.8567682809744931	0.05001895892591672	0.05248695338974085	0.6287821448943445
cg09490277	0.1608588260794034	0.5366800295001437	0.34149405936214566	0.06831701176818337	0.0564779801677416	0.167999842320708
cg26955845	0.447130880287635	0.9345158938875564	0.9458628180905518	0.36089483918564264	0.3396448382913706	0.6730395536170212
cg16256243	0.5721630144755768	0.9219679016426495	0.9454219360284982	0.09835038083598627	0.07976551988587792	0.5732109986050505
cg19626138	0.03870692355125677	0.8671966331289106	0.8179315213577378	0.32151025741815714	0.3497696346504952	0.05140559546232529
cg17343167	0.02594990851765252	0.489390098674436	0.042625462471833846	0.1754796589174858	0.03679936356898618	0.05951434504696839
cg18150584	0.17222407158351183	0.9403993749915505	0.9321220013480807	0.04353196837460939	0.042353724669648415	0.4709197161531597
cg25623459	0.0684791363064657	0.44177841372425924	0.27739705755980115	0.11282546125288762	0.10168903646950946	0.07012821594398887
cg16547186	0.037507429698657196	0.6564403303981814	0.6733737255205795	0.04269545068770638	0.03612288928275992	0.09150357799794334
cg01233897	0.041069645559979114	0.7858632215122282	0.6591931988183215	0.08100846492657743	0.08094229690337022	0.2379734287619884
cg16826777	0.5156386661154626	0.8964748196661669	0.8977179990363577	0.12441868486518345	0.2924639783347753	0.8603763685779645
cg14613594	0.22763097010002833	0.8568672965631395	0.8767493617994018	0.26278441613233033	0.16120529491855362	0.6682655910822461
cg15580458	0.5261426146099458	0.9402091980019371	0.9458544234447733	0.09307119765577977	0.059775010293459545	0.6262563373793405
cg00026290	0.029283143742653905	0.6810990742552578	0.5453573299148445	0.028965750287747255	0.029343557654817942	0.03695254149966934
cg25727853	0.06259678621845073	0.8772479780323751	0.893421710527891	0.10810125716722606	0.27328181759485165	0.4899460495993011
cg04226002	0.7228145553463101	0.8566954597540657	0.8195901878686348	0.08183967548605353	0.05324322218996255	0.4132976089277545
cg04212092	0.08819610210131484	0.768086923650982	0.7387726199242036	0.2376881858818261	0.2969399208363629	0.1371918666707042
cg24602411	0.2017181592692724	0.9455317577071158	0.9528257113633768	0.16745108575807305	0.26389149568967896	0.8195947302907363
cg07013698	0.28978987938554207	0.6300748653333241	0.7425324452424101	0.08888173546783691	0.08475555238502122	0.4010321273527112
cg22694271	0.6506034901236989	0.8893982332970957	0.8744632355736403	0.04520821731124378	0.04480871546558442	0.7275096916162703
cg09662852	0.15979838707238123	0.804959351308336	0.6230105375023696	0.06930581945440015	0.045528571630470166	0.05391675723562196
cg03766174	0.06972572761134113	0.7648477106500531	0.6731923966012825	0.09785110591293944	0.1116940008281975	0.08263938588942771
cg15125868	0.6331335940041356	0.8455083563841266	0.8718611599117586	0.07301231367043114	0.057890757001243735	0.6392870641784988
cg07799277	0.07238269684401043	0.7963699279443435	0.9036897748595554	0.05391994784211907	0.047934614715555525	0.5115103265840181
cg07785552	0.035573881436601014	0.8612657245256337	0.7785393442670467	0.054363684045562966	0.055293511491887486	0.1051920687293353
cg21500909	0.10955421464784929	0.8912433462958822	0.8856948549766646	0.08009198210675623	0.07094638342622775	0.37707320634913094
cg12959048	0.0475787199070632	0.8790629848912215	0.8948331671406065	0.12113565857063525	0.13010611563969657	0.771043408782566
cg24211388	0.7632714267922786	0.9441858840289955	0.9502905598944333	0.09091909663135385	0.07595683732815646	0.9339887512977826
cg23378033	0.2380884157739015	0.7570547732501044	0.7655902962876854	0.06326055625915827	0.07414425337496888	0.3452405854082103
cg12792363	0.5925785530327283	0.9284373458723644	0.9307861594388938	0.2692218014226041	0.2694161539824506	0.8228015658396304
cg08772789	0.05851255235066767	0.8903291232165387	0.8560800985853251	0.1499854271277458	0.11619328719867733	0.7625013873822661
cg14705319	0.13513555843854352	0.8875191658399386	0.8831416174356929	0.30929635052225135	0.19479269654264197	0.871007544570769
cg00278392	0.8562592469516619	0.9421274408490727	0.9408831694591752	0.12991286191435522	0.0467919136343404	0.8198181895123395
cg18637761	0.37325580179846934	0.5145463202891145	0.5336644518700302	0.025536951445446213	0.0248678073571412	0.16539553259708129
cg04177251	0.18531872360594054	0.6383807218571069	0.7062592908672228	0.04814944628648152	0.06079432634340412	0.1478512823015761
cg19717347	0.763969599618076	0.9654354252034891	0.9660611869961735	0.4969494379830012	0.11734907393293828	0.8941362029966529
cg18263572	0.363043363080554	0.8033828271134518	0.8156191813511321	0.1394114740166293	0.12376144734315675	0.7854372753256139
cg09315134	0.05605936790294616	0.7112173099354104	0.6902935128605939	0.06414075510494907	0.06831045612952696	0.4437400408816124
cg12835118	0.04125630596314492	0.33438041741477137	0.2161858559887088	0.044507879000419	0.04308831266693019	0.04405588535573113
cg18036081	0.06340599460181756	0.819783551468753	0.8223475976097903	0.12781028320630075	0.11885897182581831	0.6333167205740429
cg16001689	0.4487511663016989	0.7728091964386039	0.7933162931762002	0.035214256751080274	0.03401312629449572	0.4055915403596897
cg17928895	0.03271765062031979	0.8048448827863421	0.8109156130569707	0.03532868259674182	0.04051417708144464	0.574542043459843
cg08181251	0.6259296186484297	0.9099296310808948	0.9104973521654082	0.06238633996490066	0.08148714543615636	0.7716278792554404
cg07834069	0.3441684971461403	0.9500820025769899	0.9504206782361506	0.07476308855588865	0.04707324863628425	0.8599304741954327
cg05323324	0.13144661216953063	0.8102302824611372	0.8191891547114191	0.07696919116369418	0.07281893750077645	0.24168494477359753
cg07285167	0.8267438817445909	0.9397232430653284	0.9220223935374501	0.058983283737916344	0.058212005384941444	0.8933677051452765
cg02386311	0.044267775565917065	0.8343363624491075	0.8106124268912411	0.08588881768125656	0.09463215801286236	0.6903725895258167
cg04051365	0.03940992028614418	0.9320879231608407	0.9340030366859331	0.5525421376102232	0.051762840370377206	0.8906311091828191
cg19499884	0.4803741800826452	0.9510638870204176	0.9568877026124345	0.11065262293937064	0.09056804040794925	0.7544985377852115
cg14085060	0.3093735819255916	0.7605688676392621	0.6914028523035687	0.2089206658290922	0.20768206978236375	0.4061614980486722
cg26340740	0.04639525480069507	0.8650940229516327	0.8351900838604847	0.06743774012719048	0.3102269858181166	0.7800731786497814
cg07280097	0.14049318544435685	0.9214853496765606	0.9282244783849672	0.11052932411454885	0.047332054867613486	0.5691199682945022
cg17517296	0.48719149838738507	0.8671732458904866	0.8909930328288672	0.14612420115594774	0.12278877411147918	0.5793370149788767
cg22688566	0.8842506896838392	0.9588211921193538	0.9630598575993962	0.34119007833745163	0.36658651025501987	0.8985585947997293
cg21360910	0.07951528091478238	0.7593254905215575	0.6272332496277354	0.09415857924373768	0.07584138240316061	0.24812106059051905
cg27531366	0.2228333278846184	0.9258593785670802	0.9311655169710134	0.05138177334558994	0.13307449769289265	0.6253911181794248
cg27372422	0.5152654637650014	0.8989849955090591	0.915178241324779	0.11955740622376801	0.13934873796206113	0.8944589230846083
cg07780377	0.24432073094430876	0.8729118178794923	0.8236301884222657	0.25671897846046954	0.22263333508513014	0.363212837714544
cg21073459	0.7788418423499507	0.8196770616407696	0.7744720995684904	0.091082614269471035	0.0674006369365941	0.5744267853193511
cg10099758	0.09820566429210092	0.83185381172171	0.6800511612721651	0.10454015990824199	0.21877295976837058	0.06870086708175722
cg24406240	0.8232316069412234	0.9480070929538508	0.9547569699837586	0.08791071827070815	0.08749066633289132	0.9501541108916609
cg25306006	0.09098993907214373	0.7943440186774816	0.7625980487254927	0.1539430358490965	0.15888947544950688	0.23929118043696862
cg06760238	0.5520952330988049	0.9089264076083499	0.8970607973103291	0.07563759376027764	0.10536041988584893	0.0865815398569697
cg13229972	0.3859376362412459	0.7577278168916207	0.8186364950910983	0.08779257183120379	0.08147227398646059	0.5258446994250437
cg18907610	0.15900993194810253	0.8970898800318768	0.8990533619962486	0.09651585563409014	0.11799579487096282	0.8297647205097843
cg11377213	0.10829643592493007	0.9219943167491513	0.8532280481564127	0.055082086423172916	0.04582973831514011	0.7362860658264601
cg16824282	0.18938100933818708	0.9273217565566347	0.9276145785346133	0.13235754353327847	0.06830772104152202	0.7434946540586156
cg26108120	0.6829263125011836	0.8135753801778361	0.7982039601299575	0.1994550258933372	0.08378499795871001	0.555600833053209
cg18563860	0.043404399885791915	0.9458169645551237	0.9435220179316121	0.06633166685303064	0.6153062712962439	0.926407936706183
cg06837308	0.356924138373306	0.9429230264664338	0.9379204032256615	0.3126027398271834	0.28656462960107226	0.08703848257344637
cg01534527	0.3907050996435115	0.9154306697690372	0.9148672318140775	0.2906948783261245	0.3319689365593584	0.7218121164391643
cg20627754	0.047395046327155806	0.9648437009793255	0.9614416804379949	0.4056639208187243	0.22251305303079832	0.9539462385136358
cg10133100	0.11996031353554037	0.9021522407159807	0.896060523438648	0.15350729975991728	0.1741411300928405	0.5701583034003924
cg26719831	0.14758754659035656	0.6180980959116243	0.4685795712363222	0.06537113204082742	0.07912717034954928	0.181200580133912
cg00030296	0.07615175143497514	0.8304713602211422	0.7982656478313026	0.17365334792627837	0.12999803248048636	0.7294025701686365
cg14023350	0.37823705321502593	0.7925587186261706	0.7944941647570173	0.06828712216934334	0.20503948964300375	0.4069990259715746
cg11180667	0.8296803193012992	0.9058325132083895	0.8991661626543314	0.06899184520983491	0.06294971478967845	0.816459358521547
cg03664994	0.13914376382581062	0.9165397357410884	0.9388382523401332	0.08411702726932001	0.07065269661125656	0.7037975965914774
cg10019467	0.2514360920673757	0.9455925717037083	0.9394765960426554	0.08596744470650172	0.30710436289178855	0.758659752899981
cg05322500	0.20610401492348637	0.6435553688196894	0.6516549017292994	0.024999632834454163	0.03166053034862751	0.3276236792822656
cg19647567	0.11229904944736563	0.8970328368172644	0.9137466950201952	0.1282707340115525	0.08914329194393426	0.7657248566295821
cg00892324	0.1314567065615872	0.8060011193093889	0.8147291195481637	0.06666954778745199	0.07321939280884084	0.6650071533286029
cg19764370	0.1361227442064581	0.48154723161104734	0.5023387909411673	0.13316901959008262	0.13546318721211867	0.13664591790763866
cg19913563	0.37206482362624543	0.9203051109198738	0.9351492422899715	0.05026105487477829	0.04132740394735798	0.46534990047194746
cg03313271	0.9505358866771537	0.9703544650201695	0.9693274903136513	0.12477561783111926	0.3913359432254486	0.9604456321841289
cg03055520	0.07313173513307081	0.6289874844019588	0.5948287351721387	0.093581479201878065	0.0961032952836463	0.5461439425515509
cg02187259	0.9233815832280005	0.9479132048025314	0.9505179633847629	0.3357571413194752	0.34564455963159657	0.9398031353837799
cg03116182	0.048601693013017526	0.43051916300707377	0.39711867322119054	0.12465806458313766	0.052645338653872456	0.11406540386031962
cg02863947	0.8587327874260603	0.9066193445068288	0.9292061347161824	0.23933092566199757	0.13670280007539964	0.8344763872661951
cg07732336	0.3174466420358364	0.9112644732171836	0.900885183086012	0.1236155801387006	0.11525649198186333	0.7646355852742175
cg01290568	0.10922304843891627	0.7966070112904828	0.8119608001020701	0.09180978382416094	0.1214410928047693	0.712328958832358
cg09989037	0.14696605861180884	0.9141068891487483	0.9186281916543948	0.06887043027090037	0.2826872391085331	0.5217214129704023
cg04730825	0.378629278764797	0.8397560058620072	0.853197653137112	0.10595398347952714	0.17393257526447464	0.4921094929596153
cg18659081	0.8536822512294757	0.919658320745107	0.9138144985847387	0.1294552149948072	0.08707230741980086	0.8501406926785684
cg22948808	0.22721132080184048	0.8978371033399352	0.9306913919712972	0.05947386291832583	0.18346092882110976	0.5381066381027129
cg12387247	0.036493144935086666	0.8107545385374031	0.8033394777081536	0.1970893457603071	0.5788685347397883	0.5351736488725249
cg18044543	0.07715895929932491	0.8552534022485893	0.8265682868023279	0.07722563012907047	0.062043435547136636	0.5281705171631593
cg01462353	0.5739207975549858	0.9508797990403471	0.9423091707690966	0.09074984732922825	0.07279930457763052	0.9338179858963853
cg20487608	0.0762970753248175	0.9165555439985184	0.9278558030104335	0.09236192852435894	0.06514229463578095	0.5250698113621967
cg05361273	0.0747432824042935	0.6799190355972757	0.6239467858378692	0.19134855523071356	0.2249519972107685	0.3017532818167976
cg20636248	0.7143430080561359	0.9047033862018203	0.9102506023439765	0.11699276019091856	0.11125194968536468	0.8648824860339286
cg00593607	0.7775575497259186	0.9160131690817005	0.9223136789195	0.12330026153952295	0.08801006274367959	0.7903982145945809
cg04159878	0.9359126657894172	0.9562862731369801	0.9590155465698232	0.11008876762020274	0.11785225926692519	0.9170682265045355
cg02223351	0.5528530705549604	0.7075250493947713	0.6749717103890739	0.10849106488588477	0.09617434776647114	0.5024210418434246
cg05389236	0.2843539053621858	0.9346891733213768	0.9480016405692331	0.2819794969288567	0.38395540800964467	0.9395963222194839
cg05363534	0.39593346379746414	0.8208018185578261	0.8531654045358659	0.08022265510006368	0.19786992980950563	0.12796161681779172
cg00060800	0.6054341544916992	0.9359685060486732	0.921773812582367	0.07861623634591271	0.2543332197925984	0.7926740073689534
cg18067134	0.9078858397166123	0.9510971858492048	0.9500728560506685	0.19872809636683988	0.30785808035186635	0.8521346064987715
cg22213242	0.9094378632483758	0.9050805958111644	0.49688470493934583	0.9188913234844001	0.922008164363429	0.9152535109615417
cg18174654	0.9324520723163063	0.8555844368116317	0.2515975683934042	0.9516915271055114	0.9487467679933469	0.9427128958130758
cg11531557	0.9516986204563554	0.5616562799011773	0.0801137861701018	0.9593511775465486	0.9605151684432653	0.9215391188603266
cg00219921	0.9678225271748878	0.8421615634731521	0.1022055424721801	0.9558661378927124	0.9572263550576285	0.9438460534002479
cg18857618	0.9391626228945236	0.8790826790492273	0.16988902127766206	0.9553380053305751	0.9535983433738687	0.9519050633503544
cg06419846	0.9487497863689128	0.9213735519838517	0.4767347252264935	0.952084007343332	0.9412992480587934	0.9452611832274453
cg02324835	0.9312305404142893	0.34719855862519006	0.05358035430694867	0.9257803202038296	0.9297428222802562	0.8090608605765038
cg08777095	0.8503818198378569	0.5059084897444223	0.10612872782949209	0.8731498716871514	0.8753377008706626	0.7067643000987059
cg20367218	0.9444298576680457	0.9513382323367907	0.5544823603503896	0.9646207620503021	0.962316285320645	0.9563570271051498
cg04329870	0.9146226810819416	0.8789784487695848	0.23678463351306575	0.9022573178721663	0.9211552202380874	0.8827938972586316
cg10977115	0.9557471757952977	0.34422970603778974	0.05149265442427369	0.9484198379676979	0.9469112559026951	0.4085218200470019
cg04759756	0.9466202408866943	0.33998967785158896	0.11631970478510005	0.9388116011311103	0.9450313008309004	0.7120131177081468
cg00576086	0.9151728054461292	0.4292590031702495	0.19647593427705867	0.9427377035823191	0.9409965646904005	0.6695639266181531
cg11218434	0.9515732162614722	0.2672838437559938	0.11363322892946301	0.9618199973198832	0.9602965313461704	0.6036594836359466
cg16265553	0.9001655277281878	0.4423222524451744	0.3574631092342424	0.8990855292167753	0.8766351902166394	0.633288885301223
cg02374486	0.8748250217975722	0.3347049299996602	0.07037036048748843	0.859843430017538	0.8634163423775909	0.0805268742109647
cg18430255	0.6828145180296069	0.19952755447565962	0.06445252741136731	0.9206495582781954	0.9001049032803873	0.046428264123930515
cg11067179	0.8474798769774755	0.8634198615401486	0.28973814753763355	0.928934189006136	0.9081503547086287	0.9112544753621877
cg23752651	0.9108200376228263	0.7661058406107697	0.3363235606667721	0.89475966393921	0.8555838687230751	0.46892851682378417
cg09123760	0.7030032436783278	0.38281830771934416	0.04698425960833568	0.7999766874965225	0.7837881471935741	0.06273427609966255
cg06110802	0.737241211564028	0.18163666665903805	0.11800023774744459	0.8960021498853207	0.8820771256801462	0.8798035172092017
cg22999502	0.8554800745934033	0.22258445573452335	0.11567606781431862	0.9395029112784257	0.9360995634079854	0.681034700794696
cg26942169	0.9288638893895955	0.5248717130572639	0.43185139662366695	0.9486132567253486	0.9459108422478045	0.7483263434292979
cg05021029	0.8032767954827778	0.27586022536177907	0.10707685009180859	0.9296910673470209	0.9294659433255276	0.05930001047373097
cg11804414	0.8288123415374037	0.3170794050029389	0.03929896706048004	0.8883063450827724	0.8403359264852281	0.05667592472311843
cg14287022	0.8769549248389116	0.24265617962801958	0.0693782651107046	0.879091610302611	0.8730402835815166	0.13735656080827846
cg16235995	0.9301236001230503	0.6879151888369249	0.20738447341564129	0.8994338911887868	0.9085856203169861	0.5573042870263079
cg24150662	0.933231109665932	0.40749726470111364	0.3426766030206611	0.9505343770721616	0.9589293949678116	0.8738644743964196
cg26660631	0.6955067000069386	0.4765126480375457	0.11766554824967702	0.7840422033102679	0.7784666129622184	0.32576899962903655
cg01367992	0.46160899687507384	0.09538048665484573	0.05757970766302811	0.9608466254116009	0.9531084719763693	0.6300558947987862
cg08603829	0.900526767775751	0.48954687753519677	0.2180675622576792	0.9097280100838886	0.9445229104264322	0.45331518577417235
cg19344545	0.5642615172704056	0.12342707078770809	0.08739790579984089	0.8343483060806349	0.8854915319223544	0.34891634991897336
cg00742040	0.8860877041839497	0.3760837890062589	0.21773704969849247	0.8802386465027152	0.8734206033688999	0.6217724832568362
cg26748758	0.6919276424750544	0.5397092838970124	0.21471959727442344	0.7460429268287933	0.7541156344125188	0.3315506220856362
cg03634729	0.8084227549245806	0.29891646105616976	0.24923171594349883	0.8642192160338599	0.8726900378400145	0.6818170947461283
cg10145196	0.5538369417033829	0.18238242673664115	0.12330117618618187	0.8827922933433804	0.9087023426073814	0.5125870318769409
cg10522641	0.9565474471973686	0.6584312138336392	0.6431296386418439	0.9601063972075742	0.9549358170637857	0.9440699682639219
cg11683242	0.7160686619525468	0.18128777350281225	0.12194162641421362	0.9489661824805773	0.9543866581248668	0.37279321952939365
cg17839611	0.7181494408671837	0.44679925891137795	0.10714787897911844	0.8047665712879758	0.8026951190779587	0.27292826864164055
cg02678305	0.8215111283875863	0.37127711914529343	0.1650089946665812	0.874813684203821	0.8782168181368571	0.5322581356721207
cg00567930	0.6955395753847149	0.6709908679031233	0.46999854146169656	0.8649257656972416	0.8629608668104486	0.8363221236120115
cg14132103	0.7070971358748341	0.21374810148123669	0.1651892254943955	0.7744745420326802	0.785459424499076	0.3758098337218992
cg20937934	0.957447595391281	0.5074494723619514	0.4079426078335841	0.9743988788272147	0.9693058833265555	0.9345937604943838
cg21805118	0.7660795347310857	0.2642279550547857	0.040996822590484254	0.8991391682885367	0.8945604073635	0.07686649245153662
cg26338428	0.8126064524902925	0.22166252883896492	0.14673417532032715	0.9391941728144767	0.9399189378640245	0.1140928654601012
cg22144450	0.8700117727919808	0.7050710443650776	0.41786756523440194	0.8016513311857162	0.698082431480533	0.5832850856461396
cg05627765	0.8021170296831605	0.35802896762099484	0.07722059510153371	0.885371039845171	0.9166280880743797	0.10911269266479603
cg07760161	0.774615402749211	0.28553555776273243	0.15219440116774985	0.8277070106874785	0.7998818064532806	0.4888560389203439
cg16681873	0.8392601906995448	0.5233183412517661	0.19323231875237923	0.8020050712071868	0.7833942405835311	0.7711669753282313
cg23931049	0.9146874954997389	0.6139124304502263	0.5276446840168498	0.9165229555101252	0.9269295245431789	0.852780797892603
cg04640972	0.6616880088852151	0.049658014215654064	0.03274594195804614	0.7555246357692195	0.7486840645198656	0.06909808443281108
cg06559878	0.30586536703309464	0.06811443814978216	0.048692218463474386	0.6945913176993586	0.7211140483931635	0.05631139824540452
cg13568213	0.7025199993769321	0.39908207448913124	0.251667330151599	0.7420316620841072	0.7227931318792764	0.5382146902270607
cg18349022	0.8908560304014291	0.2894952707310379	0.2200315074933366	0.8275514111880667	0.701404342052235	0.6533915448391042
cg15685223	0.6783966729137993	0.449036107451404	0.2747542108019389	0.9209029594334386	0.9121756353185067	0.7369278485661296
cg03035162	0.6567246153586425	0.14481492718434336	0.08629870944398975	0.8678619257342078	0.8769777133112773	0.2596097406948396
cg26477856	0.4285380093616533	0.05140402198968928	0.04608197018797784	0.7346211731952058	0.6605436810960607	0.4637187230876713
cg08622923	0.9101236675205009	0.5214206928489248	0.06870091435541296	0.9269447698754489	0.8850699512558483	0.11950221097413152
cg18719665	0.9052863590615235	0.11656390268264549	0.10993534117312449	0.9100738668558191	0.9207563668334338	0.447040618373192
cg26271776	0.7785253330525476	0.0965611809553206	0.09898580131036017	0.8140805480684501	0.8849024930201033	0.8685967606062379
cg01544877	0.8801754040150024	0.24616102914123367	0.17846204828285214	0.9388204193318388	0.9090640372338162	0.6478403929277976
cg26023748	0.04003938737720331	0.5036513522321567	0.6618498757701906	0.04553327051200095	0.036476054873364215	0.3580883252579999
cg14760880	0.05622914214788429	0.22999419266450183	0.36847477557858227	0.059851756654155784	0.05567150260966063	0.10435119427216577
cg20048655	0.07421476824058844	0.7821143788275687	0.915227369932151	0.07148740641019964	0.06457167407493421	0.6740272239674007
cg08806632	0.03746365180025542	0.5273807225153007	0.6565723781429318	0.033839193167681886	0.036419373755320124	0.39773485944176684
cg11642298	0.420398000060658	0.8356471457967174	0.9224631534338289	0.3517648012438138	0.16270256068175717	0.6698918048507839
cg11061343	0.39400575761449347	0.7179525788758833	0.8404595331339689	0.08240948499091919	0.0890924050699523	0.5424508675131501
cg15891991	0.31934391877706525	0.46296044397153935	0.7026016676047835	0.03856990993195375	0.10520361725935531	0.5280373744182617
cg05041073	0.041554675926210476	0.31332490839392896	0.4791613778593212	0.04081201851338082	0.04553253153968829	0.0506370976405365
cg17342588	0.11531469149217796	0.5811840191601798	0.7097254518727166	0.05825069142648686	0.05377612161255281	0.500504767072202
cg14694191	0.047454675246015945	0.680973115634811	0.7843407955648596	0.07414996611509711	0.17894055862423067	0.4217970176451994
cg05211768	0.06572055868426693	0.51233048602459	0.672641591087435	0.057947372009204884	0.06113552621532812	0.05979917397828664
cg23671196	0.11116787718221285	0.8544672186106019	0.9214142602867433	0.06871100320460904	0.06483421842586748	0.7850607362191075
cg12763828	0.035808017000023146	0.7070542511280317	0.7574356289448052	0.057066843537479796	0.13927826016656794	0.7120913806818883
cg01056400	0.10973237924229179	0.435121786925421	0.5049737572233507	0.050355706094113446	0.03784480117941908	0.10812296379153355
cg00699569	0.08190839450779525	0.7822445976118861	0.8343613922022516	0.08972155557033851	0.08003136668721983	0.646297450240583
cg00901982	0.6078223489903031	0.7181137598304461	0.8654228171115854	0.08911716566975322	0.040207198853783085	0.7953741662529314
cg18546006	0.04821453705432798	0.6265433332251845	0.699935157912342	0.028868330533681326	0.03859882932098221	0.5074139645276207
cg17969683	0.04682111531248222	0.5260759931373025	0.5651441944093616	0.045923597783354884	0.041404134764552486	0.06642467939376463
cg13565499	0.23842013728225409	0.6663626344148015	0.7115150464805198	0.05295771446585536	0.0441994145146268	0.40244065795381534
cg01059100	0.147676908790786	0.5621480876738283	0.7265963639071071	0.0392091916219291	0.1590146722654342	0.29695235821869753
cg04173396	0.04221046809470301	0.5977226030742936	0.8472468721807282	0.065755226945155	0.1062504960536777	0.6247332953952166
cg17825194	0.48586910228781816	0.6998840001466156	0.7407976143886209	0.0971943385607663	0.08043165267097298	0.5902407171145723
cg22027204	0.32028569914251087	0.5473475544702101	0.5697414607572687	0.0357469374374921	0.02482367354074458	0.3105346213043885
cg21992696	0.11538299618666804	0.8140910954376089	0.8435553303822957	0.12312522967284056	0.11590858232974133	0.6620350053544878
cg09431416	0.14818545629824406	0.701831388338528	0.7287047402279287	0.14362467894849648	0.13927098797201617	0.1597072178027682
cg00686823	0.8337844691801592	0.9012560183960823	0.9353126189360499	0.05474741595966557	0.04634198523280036	0.8289101937703826
cg04678315	0.09625952175454502	0.6879607389655717	0.7253827876872581	0.10342080009809741	0.10318121689891067	0.42224129460766574
cg17013990	0.2033463669364516	0.8555342216391898	0.9294470401151894	0.08666427904440036	0.07683716042518368	0.7694284657415705
cg08359464	0.8368997115910825	0.899459402515232	0.9158847118121493	0.1081301424746003	0.10835471612719737	0.8951836830073767
cg20497635	0.7665217413696207	0.8826252555228702	0.9135865428602699	0.09583647116851757	0.06637783993715814	0.8458230291052713
cg09447811	0.5160204942630191	0.8791562330397577	0.9311811651883923	0.047353727102695864	0.1489997597358664	0.6519278653385773
cg01512840	0.5187708024596768	0.6838981691732429	0.7709244071418283	0.09306948451135975	0.09473312845588262	0.7567767731010411
cg24401262	0.14363570402669576	0.8751656952240366	0.9247099497348314	0.05922722602413337	0.0461120237229587	0.6695934239426831
cg11123644	0.6940493205004525	0.6537791516391543	0.7841247405042725	0.045936325831798644	0.042788896512535785	0.5516378902110087
cg11714320	0.0583525808772092	0.6121750734443782	0.7458674582829447	0.06563966264254037	0.06808673009514683	0.39536341351804244
cg25647583	0.47300884221689843	0.834915623207126	0.8755614815238294	0.17815140793781017	0.09625215926271406	0.4542585310358345
cg12555844	0.16077046743516035	0.576875115440839	0.719508701370834	0.0627513392196978	0.05392021828079733	0.517344603663401
cg27574991	0.08916060206627884	0.7279635724326845	0.7899621754826884	0.05016377463003692	0.09565770361754901	0.5632862724515558
cg06297318	0.9241988454786171	0.9305931804117654	0.9340514997426896	0.14828562733309164	0.9119397095658329	0.9335130245442188
cg10624395	0.939554748973896	0.9444069992311359	0.957075766090079	0.1801810369739699	0.9527563852045894	0.9597561644586831
cg10480329	0.96300492098633	0.9703982174309215	0.9696468315681743	0.12865933502093557	0.9003182905551725	0.971054185205149
cg04045544	0.8970047419530235	0.9349628444029126	0.9521147951463538	0.1952996721243449	0.8732216219844298	0.9275291185166238
cg05242065	0.9298186610395645	0.8449000494173219	0.9477660169103967	0.1918200484809471	0.8833587182879523	0.9651715750296883
cg00646216	0.9479104149064814	0.9352298987084448	0.9233074503592824	0.274487945097923	0.91092043197546535	0.9465413686339909
cg13290254	0.9294428144519788	0.9618965649763421	0.9614915924464228	0.2734975232992709	0.9070137596213342	0.9638077531607147
cg05654103	0.9505784602577673	0.9526912001773017	0.9570958334172703	0.44934902425225165	0.8303706621558473	0.9586672859059672
cg19689330	0.9045238354442401	0.9097979679099779	0.9534495236831263	0.2472932428073216	0.5300891383869345	0.9437448344175501
cg25856090	0.949472863341416	0.9575216242389094	0.9570506837379076	0.12760034712533744	0.42901281335737096	0.9256503718838346
cg26997966	0.781072619549425	0.9571628463904133	0.958894769712513	0.24397550453310204	0.922730705550187	0.9484984616320977
cg26953469	0.9242707840411428	0.9484227225046516	0.9489360760953502	0.30763417057376385	0.8601406770852885	0.9112800454110228
cg02244028	0.9541407631729713	0.95680141274124475	0.9601447512923896	0.17837973596435186	0.908232590986582	0.9443045047233268
cg27059140	0.9525086880507824	0.9563745233276072	0.954654798119092	0.09816889795811294	0.41035365139863283	0.9500952530268819
cg18770149	0.9255359416829867	0.8544389050832705	0.8784212124908365	0.17982364632941897	0.8864024932143038	0.8922471907581295
cg10499974	0.8902946844263799	0.9572499761274863	0.9651893682890287	0.0794409364138794	0.40468457491974474	0.9498613718270403
cg19380581	0.9551456257317557	0.9608555783956856	0.9643982863476188	0.4964432521954927	0.9456832663583871	0.9631059412059101
cg20641531	0.9580868883563496	0.9635530388020928	0.9628635587023228	0.13039692810547085	0.7316160343567178	0.9630045005022174
cg22675702	0.9116766436893674	0.9374351997705888	0.9421085534602883	0.12955299070808174	0.891302608804118	0.9401660958628496
cg27549186	0.9287068009685732	0.9217366425227093	0.9152657297065963	0.38860532021432387	0.9503058978788074	0.9460438831345129
cg15872437	0.9365635664058019	0.9231669649804412	0.9266451409805242	0.20978970065857314	0.6571724636703435	0.9430589783856534
cg13932501	0.9562819574816498	0.9566136260914303	0.9551250605446062	0.10848305954859264	0.3155017381936387	0.9511524773232218
cg04468741	0.94084555038638	0.933319423028661	0.9422903597095872	0.1621680390132507	0.8406666323515848	0.9381268033067949
cg18589858	0.8407094412197733	0.8977694180421263	0.8901219088956182	0.18144995760788912	0.6797580882743742	0.8528857513527481
cg11029367	0.9352315505890448	0.9211927786887585	0.9309388779710909	0.4010445604222432	0.9092171440459617	0.9343863481364402
cg06857116	0.9453542632673018	0.9670257572078979	0.9617613382673676	0.12562894722592163	0.2865807332740568	0.9500771472583862
cg22787468	0.9399433245139839	0.9537875189237786	0.9507247620355379	0.5417284035682811	0.6460321408076128	0.9296011578825654
cg00091349	0.9048326289802523	0.9038223349637048	0.9214449798008602	0.0843965780627345	0.4605527481309534	0.9441731708285273
cg01869896	0.9428513109296064	0.9510972000780589	0.9461517451089572	0.14952265251828958	0.5294944223951811	0.943828376941645
cg04399631	0.8679622234412249	0.9404958544217608	0.9428764102535212	0.3067006650179212	0.7902865624463665	0.9435028498571809
cg12724221	0.9374505101378529	0.9503925845002065	0.9575028923209564	0.23518361769932264	0.4895615791158657	0.9405530067723654
cg16636767	0.9481874838186235	0.9623538658477082	0.9619740329955736	0.13648758734388594	0.9531586271495329	0.9611762007287256
cg17907003	0.9404932283937524	0.9320840611709715	0.9436046661816541	0.23408820286560653	0.6107361512104961	0.9444790172878212
cg09322573	0.8784436354022453	0.9462002823345611	0.9450373229617199	0.09392053224610111	0.5676615784072622	0.87863081402094
cg16713889	0.9544856657733739	0.9594649867763474	0.9554796418684958	0.08504017496532784	0.1296454517855739	0.9383882500938249
cg15633603	0.9647411516096877	0.9605352262644616	0.9603014140924001	0.3183185974425816	0.9024362029930202	0.9494400860259442
cg02435538	0.9388559726617076	0.9441780371670637	0.9523223183659691	0.4795935711656472	0.8851766963511558	0.9443539746594647
cg18599081	0.9161356671513798	0.9549367230302804	0.9620263788918179	0.1655977776985672	0.5054752196213899	0.9555277310429878
cg00328720	0.9442760592389833	0.9334450511605362	0.9445159383079497	0.4200413600126586	0.8871165233736867	0.9152194893435014
cg07353685	0.8918483681975609	0.9238874720904641	0.921811814178167	0.4277326358233364	0.5371673865180941	0.8819697758219224
cg00235484	0.9239336720820507	0.9628140800276151	0.9614410961440639	0.1418664357061279	0.1665107881195689	0.9529060426835418
cg25898577	0.9346424443433038	0.9270339649679965	0.9229857345504374	0.529064662931003	0.8541249189385546	0.9090826522575012
cg04217515	0.9336026940673816	0.94330122152776	0.9392534519187822	0.45083659112207447	0.5701745796920239	0.9088172205487723
cg27185978	0.948503370480715	0.9377995603819063	0.8967877501254746	0.08281392750097673	0.1947866400387802	0.8907130300187607
cg12449049	0.9014011499411632	0.897064901822416	0.9332901724889637	0.1515902570795705	0.4957112407539352	0.809230174410605
cg21440776	0.8646775915726823	0.9260704600272653	0.9316056025108108	0.08558654693112634	0.08432915278584698	0.9401868259669248
cg14109551	0.9576690035300859	0.9640840398325032	0.9650636344868161	0.177511885052546	0.7834435650875552	0.9627107757818197
cg03963853	0.9737797086380496	0.9700750204486223	0.9535197026211925	0.46458548794812426	0.9526760813792062	0.9354958803828889
cg18332229	0.9715182884404026	0.9737457302036643	0.9729968524370287	0.1307063021492082	0.27076530350175526	0.9657893153152053
cg23681017	0.9209709230302635	0.908732790768734	0.908193774097151	0.32676101908675187	0.39757214848887407	0.9158033311128373
cg20312012	0.9330405581793899	0.9626960370728141	0.9620746849720654	0.10750341312661944	0.09012213305559463	0.9285568031976016
cg14976569	0.9033093209470443	0.9092447014361301	0.9086087199118834	0.3295416494698713	0.7211077115931631	0.8954223542912177
cg10264529	0.920294270343727	0.927388640485859	0.9327185867679325	0.1714892820597233	0.29348957605179243	0.9248240575803667
cg03857198	0.9654222829100207	0.9684132593734134	0.9730150240511001	0.14419291593316358	0.10633841286453817	0.9600821026805874
cg04958236	0.9531296388507243	0.9407211454613498	0.9403851319491117	0.16465991081565734	0.46566886564218535	0.9256751926270401
cg12037947	0.8351993653695007	0.8675798266883439	0.8703766503412215	0.29184688131510494	0.7011551546675115	0.8168656545161574
cg00177203	0.9678705712667433	0.9684937756806811	0.9670550447845229	0.4548099110735139	0.9320547429563742	0.9685910472003477
cg18351781	0.9371523359696833	0.941154185874792	0.9467799129100796	0.10722502959532074	0.05138157618165558	0.9306330661292457
cg24365417	0.926319757727359	0.923687207018208	0.9211681291002524	0.09720888089662906	0.8007223152072634	0.8810257842973561
cg16766036	0.93593696827887	0.9322250912931478	0.9391716943554113	0.5418263561351588	0.9433439178188183	0.9366254566626048
cg13241751	0.9306655005924657	0.9397665679044948	0.9457262987065495	0.37455480084131004	0.5389246432807817	0.9289327461278912
cg24906819	0.9247604364986244	0.9408996106934338	0.9447590083094483	0.08576571305243084	0.16690582370127086	0.9306413631960139
cg16356013	0.9368591593220559	0.9557382484082906	0.9520598397328425	0.2525366813342967	0.7698595193066461	0.9388023181463717
cg16762030	0.9390868291461396	0.9050191256386227	0.9375374374930907	0.11489981985906311	0.05655522102437481	0.9602768496562333
cg00975624	0.9016160878732267	0.8742681612416615	0.8821627268173179	0.11648948405595015	0.24677947124994012	0.8780609544181306
cg20609803	0.9641251287340462	0.9691399738195035	0.9714194883190543	0.14674789973441554	0.12206533256620108	0.9607167337822312
cg20242427	0.9396445536236804	0.945195369270522	0.952997103576805	0.10414035484514798	0.06742257003746704	0.9164521651189178
cg07824483	0.870669467627774	0.8459979718097955	0.9084241591144987	0.09285143679973831	0.08063882624182166	0.8715151867040457
cg16422316	0.9124141379335727	0.902968338766534	0.8943169618344353	0.22262450257157881	0.20791787595321268	0.9176523898428014
cg12884009	0.9626820153649324	0.9685529966102875	0.9695414849445976	0.3464899398929678	0.42782184508617055	0.9672038483743519
cg11589536	0.8996886426092987	0.9288780237239728	0.9345279282305284	0.261659741469875	0.7035885595778009	0.8658295642196384
cg10718056	0.9623849088896328	0.9591426607052249	0.9591812274350675	0.1408990109504196	0.12538985165148545	0.9559166789229944
cg20152841	0.8702822050033179	0.8920182593573412	0.8888708091070231	0.15725370587362886	0.36276965440986797	0.8151710612950743
cg17262810	0.8370392971923251	0.9213977690993692	0.9255306750038543	0.08155424177396578	0.12715957970229483	0.9320712006656019
cg18066690	0.9650139458797949	0.9664171679179654	0.9708907592501289	0.19242420342194627	0.9629475877274108	0.9682557268341249
cg26538782	0.8474625713445394	0.9455800096056233	0.9451857291594961	0.16788748830082406	0.9240179887310837	0.9431578120263073
cg18503912	0.9390749142250245	0.9424768628291013	0.939994160374679	0.16023298186327145	0.13870682583211355	0.9204914034500021
cg04605532	0.9540543220137486	0.9571438283348367	0.953995158580527	0.09833737209847214	0.18885300677668532	0.9549876956846504
cg10207609	0.20201995460413125	0.9576081828719966	0.96065265315201	0.07527148711117593	0.7464802434228665	0.9383879495226478
cg07457727	0.7776954326663388	0.9454523228919978	0.9487314587837046	0.26500380740028917	0.8912861318677878	0.9343464050151422
cg12422199	0.7556307259531325	0.9417885131568088	0.9326804135557684	0.08052478278875153	0.9380791537162878	0.9129778510635032
cg09856274	0.5852515863611124	0.9402721872456918	0.9487712258014394	0.14881920480343513	0.9316202042405545	0.9165311362624877
cg20956594	0.9489184075441173	0.909165823464166	0.9391532979134342	0.12102943559544137	0.22847413613228304	0.9314518639339676
cg25734726	0.9137419590758686	0.9537214537170864	0.9549873370317763	0.3409198447421614	0.24826728319120156	0.9551166718840475
cg22666015	0.8509969803930859	0.9542636822449411	0.9593563699915513	0.08010793123305286	0.06738946360736038	0.9565672525858719
cg17036458	0.8775672126478928	0.9341564785551134	0.9412865541947462	0.15188312602260437	0.12701864333705834	0.9062166795487278
cg21988461	0.7199869043262807	0.9137624652660148	0.9225823138013556	0.1553184083593091	0.3475785999032479	0.7542790812044112
cg16378063	0.9468925234828434	0.9560324803809919	0.9553344348612244	0.10834597690432245	0.07611445119275538	0.9379022485037377
cg05025071	0.8571227807602816	0.9186738461331954	0.9292431794174784	0.09975747299070872	0.08395493521110069	0.8845929871868137
cg02607972	0.9148253114603971	0.938927491283862	0.9304403144584766	0.12695478774948019	0.11210707169957865	0.927977286408784
cg27366072	0.8852853399040663	0.9631423592239827	0.9588493481644352	0.16967513346112986	0.786677779704488	0.947197375244114
cg15142192	0.9508250054478579	0.9466760383621823	0.9506073072758745	0.11448223901753447	0.07884140409783315	0.9465391514143329
cg13866253	0.932800722363172	0.9564829297021269	0.9560880210719804	0.5429735478163723	0.7866054160059236	0.9456509050463788
cg15288326	0.9251446342681096	0.9589495925044302	0.9604475699481215	0.35610404718210287	0.5161862475824947	0.9594798440720466
cg10864794	0.9661612139057029	0.9695690918486705	0.9688151383065531	0.2986103459665293	0.686569863635091	0.9635959102147681
cg06484100	0.8662598541751503	0.9016775121674308	0.9054517263350301	0.11601139870949448	0.32228119815815925	0.7897209458290386
cg20918393	0.9749761066845093	0.9742234162180666	0.9739391435972962	0.38278029926281315	0.8695623451439783	0.9735100476919472
cg04245131	0.8997498185589311	0.8917645596287886	0.9010690391759238	0.388234322042515	0.6616480008907234	0.8955700826156145
cg10933959	0.9653803484865708	0.9602382166175384	0.9653555141509351	0.11679871433557718	0.3569638922169253	0.9662007009152781
cg12645852	0.8703772498920918	0.937263648680175	0.9265220650752536	0.08277551422735614	0.051623631500164746	0.8861399771003827
cg23275644	0.9564698924499796	0.9500235038015452	0.9526161674116992	0.19556066573496994	0.09187187350280875	0.9489135455842247
cg00828556	0.9284796499103704	0.9550704700904633	0.9542402570960081	0.27438977015605875	0.24108669633706423	0.9236023000474506
cg25765315	0.912446781813773	0.9528502657398302	0.95886670598145	0.3749918166502266	0.9358448528386515	0.9626239857575951
cg17477806	0.9189326293859634	0.9126923864159701	0.9157234931039429	0.4435670099415362	0.39642639199117974	0.9088549473988347
cg19502359	0.9435427867798176	0.9662356854398507	0.9618248846478831	0.2613184492452029	0.15865383623203583	0.9505454951474305
cg17862867	0.9628191147530313	0.9603288623576056	0.9621337346170565	0.6378715659219396	0.8819966835462836	0.955437724509797
cg00101629	0.7425245398220787	0.9278925105371417	0.9230210246164396	0.14699173299854434	0.8610729567348836	0.9508570521819434
cg07733719	0.8135253410141102	0.8202788896214964	0.8272663901423201	0.20420873100454806	0.19201980305944405	0.8060884210119754
cg06719445	0.9299218595056657	0.9448357598269972	0.9435830680142667	0.12940359866850232	0.09784126174509503	0.9311398352627066
cg12688240	0.9237517883352566	0.909928487676517	0.9049685651688193	0.14502348273563676	0.35898958905921485	0.9385904964813528
cg24238409	0.9612978319830258	0.9566583592350628	0.9588347583305473	0.09273007625913411	0.3709875030572678	0.8839427071588918
cg08628635	0.9627190938566715	0.9598806825472411	0.9598051333383458	0.1161291260027868	0.056696931161863216	0.9314751825615881
cg08425760	0.8677320662954026	0.8905826293477348	0.8857511575718658	0.11381421362126645	0.08730048171000744	0.7779471933060955
cg25376491	0.9534129643462228	0.9504707888974031	0.9525231730660472	0.18111356666424705	0.7468494648461765	0.9465090824258665
cg14306819	0.8527848561403566	0.9399398212793444	0.9432838568073635	0.10457310584093213	0.08530383805461837	0.9166946628688107
cg24777950	0.9661956161651629	0.9721815184143233	0.96876462049737	0.1483821251280045	0.11128752375954312	0.9602054003568384
cg00261690	0.9680746531279303	0.9658121327577789	0.9659247203289861	0.2884632274761479	0.18544503282088895	0.9654201282854037
cg03463948	0.9426260492182795	0.960923725865071	0.9655346507374286	0.2470846514490117	0.12835538928693455	0.9431005330148556
cg18712919	0.936343828983971	0.9413227044806587	0.9280312256452148	0.21044457394030114	0.7646266330774046	0.9426767005701985
cg12453623	0.7681626478818961	0.9378358109506804	0.9193565427006181	0.10061191957519791	0.4205967312712805	0.8957895506361869
cg05057534	0.8268937340894671	0.8869260872257005	0.8786471956331477	0.1435063246522005	0.11345764604223964	0.9007010337455251
cg24941342	0.9643418561898524	0.9436461550167738	0.9289279759383492	0.10006378405872522	0.036620981626114706	0.9124569987316273
cg01618151	0.863161799627824	0.9201518054584835	0.9108412661165559	0.17717591233373892	0.1854541221324313	0.8294891078789005
cg08688907	0.938410923359958	0.9128062904269417	0.9491303254168239	0.3319087676874084	0.4601897505843541	0.9292755740925485
cg11939496	0.7542299189132121	0.9552786439203675	0.9637271006025835	0.06530518849608898	0.250441567825295	0.9511209469485508
cg08908131	0.90256871903624325	0.9005424065994059	0.866775324637936	0.12967151361717263	0.8953655919802843	0.8997290691018457
cg26872907	0.9422100592526194	0.9399004978223097	0.9379143986754581	0.13606640306542078	0.934683332814709	0.9374232863536487
cg19082496	0.9505353547154307	0.9240971110975371	0.9319690446477757	0.09346799340800087	0.15311201404392488	0.9233169267769907
cg06823060	0.9531580916230411	0.9532238417122518	0.9591354291390383	0.29492121559840817	0.23778096864864467	0.9312839266133943
cg08456420	0.9138390185312237	0.9381777534719284	0.9378579396567391	0.2548857882795821	0.5138505415465927	0.9396214134305177
cg06690535	0.9514013536418171	0.9559039249439372	0.9464649003913697	0.14313448952469765	0.12056827033739854	0.9160340611056444
cg08493063	0.8830711537615226	0.897034117487914	0.9143182184080669	0.10748603581834822	0.09043664886981712	0.7898433190075255
cg00259404	0.9428357733491047	0.9513382326317451	0.9536355701838019	0.13370549445698282	0.10748450563522646	0.9243561903169456
cg07002540	0.9371988179523814	0.8918322670895253	0.9292502913727589	0.12627257167461625	0.7348646969565665	0.8955389576483184
cg21385052	0.954919953066923	0.9610204114966417	0.9590581312767807	0.4993849384708454	0.9537672877309682	0.9552681235121019
cg24534583	0.8643655694837493	0.9238616251057972	0.9176284025080045	0.14405263271306804	0.13084576817932791	0.8879645548692867
cg17056618	0.9711753763069956	0.9731776198210556	0.9704511623073209	0.46287655432815	0.4406397689662986	0.9682136192293578
cg21882356	0.9373289429472575	0.9460547474012326	0.9400660591063188	0.1362764023412922	0.1936420795119954	0.8825641217446488
cg24957609	0.1280883121258601	0.08647951505695586	0.08571713267400663	0.8790281232194217	0.5670569796116642	0.07227992189418411
cg08441850	0.10518416157891955	0.09510718307351082	0.09401986365049345	0.7665401454281126	0.7405703362191494	0.09841748711626504
cg02505177	0.02524310760563449	0.11462438187602067	0.07523896425054684	0.8088587752212282	0.791834091722849	0.1072896096401871
cg10639435	0.5173296927282602	0.053088388728301544	0.05634087497574799	0.9102236456407117	0.5058782130168042	0.058113050886454805
cg12810837	0.04529779123026947	0.04392783527882337	0.044596549184839705	0.713809525586798	0.7820795154606123	0.06576250821766293
cg12609063	0.37138491192235307	0.053605500776585026	0.05032492323843616	0.901448720079879	0.6344102118911019	0.048763491547515664
cg19097880	0.04721774442455357	0.04491851492978179	0.04569147182547336	0.7358096703870555	0.7096856393487525	0.04548711001214968
cg27183818	0.08169147593892676	0.20123709777142273	0.15124719536126763	0.9601770941137046	0.9559721423862801	0.08128202788623941
cg03479209	0.06134071692202324	0.06015793584714957	0.056543802286748684	0.4996486108621786	0.4983059363835887	0.052350318789917
cg19510565	0.17762387953100495	0.029537259123039034	0.030204863537097563	0.7887490761738263	0.7969305138677336	0.03725316363664654
cg13429095	0.0639778072772298	0.04137105959110354	0.043435467129059005	0.6215119700552101	0.703254678679366	0.09156037848971804
cg05350315	0.056101135193882136	0.033017321099852795	0.031163949912578356	0.5626440240880065	0.5452868094365607	0.08323818886266707
cg12216435	0.08678084030905962	0.08638705016377696	0.08282165149067919	0.7933073905436648	0.6965910585820122	0.0747358861555569
cg20792833	0.025519996309036105	0.02441141264150918	0.02372763931944258	0.36158443857679506	0.32369059176188797	0.036010301452545045
cg18128887	0.12422547800094814	0.09204710621509345	0.08647105077484672	0.8043582464556193	0.8696844437909972	0.11168675631500055
cg08622666	0.1214971199485731	0.12492316195025538	0.12235409020784188	0.9270967776703306	0.9379442121660937	0.09484385428754083
cg14392772	0.038843277709110904	0.03704555181362135	0.03989323078396102	0.4741011320863184	0.39546002348513803	0.04773894116549648
cg26404422	0.09555723615175916	0.0872529944868907	0.09097126218683353	0.8675526738021877	0.9152547011488882	0.10963138310949597
cg03728799	0.12584361662139934	0.06986243288307105	0.09151568094941848	0.862569760091092	0.8814561754151394	0.31310554902622983
cg12045829	0.07710605310311824	0.058535491364765935	0.05843289814135794	0.6999700672323237	0.666405955862625	0.09170291538977846
cg01785706	0.1479098037033299	0.14254800116896865	0.15682260579337462	0.8960810492464962	0.8674707337771994	0.10462859684516512
cg20488123	0.48073027025450005	0.052443401628620795	0.05068002766055106	0.8042442245077287	0.7875599460770706	0.05865085568264891
cg10768932	0.047865550429101886	0.04612277919650876	0.04672927357953031	0.5140928320283625	0.04262317077051493	0.047571710452596505
cg01167556	0.048158635571405796	0.046988489762867014	0.04967992307961634	0.39034324613341115	0.4395683634893497	0.049952635276189115
cg06851151	0.3453628769802951	0.07723961105655176	0.07249750032920992	0.71566629487908	0.7125127188907854	0.0874443931581216
cg04516672	0.4036150504561302	0.13255446213378352	0.07444547503068145	0.874331045952324	0.7972348572373086	0.07156910661345933
cg19825589	0.05277860080778906	0.05808719489231754	0.05022330266168986	0.6044407795535294	0.5736142637163034	0.05880051030251192
cg17250262	0.38924108121513185	0.03766671807003144	0.03471911972985748	0.7748040363854498	0.7370501929264804	0.12089841460383505
cg23679819	0.23299447706798243	0.09895622708384007	0.09635141570573232	0.8537868949925468	0.7098720271361898	0.11564075644101053
cg18011672	0.2543680560341779	0.051387062380823745	0.05323889615284042	0.7178050647666707	0.7856178219820504	0.05403879982779491
cg14849855	0.6936513038055986	0.13167903475447343	0.1629575987563346	0.8931527593854988	0.8668014162502218	0.05566774147764758
cg19638572	0.08084579461101737	0.04199324705763607	0.04108883301913627	0.5406193705898348	0.5324839575576227	0.044600517163743046
cg13112407	0.13008700911700735	0.02628566377823309	0.025471402510212918	0.4022361262106777	0.2911315825422866	0.02794334252138518
cg26960939	0.04915743626861176	0.04247079551726912	0.043354839722189405	0.5053805336293431	0.6064438977563882	0.049081304522128694
cg21359303	0.3806898411283491	0.07525632406320402	0.09798003552149992	0.9585360337015826	0.9694593932463074	0.10994246403934127
cg02596819	0.03015100405642705	0.19955664831534212	0.10789691463372839	0.6050285841010554	0.5363970295066215	0.048116552600699324
cg16162590	0.5134839273476177	0.21637895274231955	0.08796283677788351	0.8114544952684534	0.783749699887297	0.0407578439154834
cg01735277	0.22608349515840503	0.02876937177573834	0.028355076647741746	0.6690621937363999	0.7414703070096733	0.044333061592434296
cg07571745	0.11726798627879119	0.06862245771106226	0.07004765837436915	0.5765611100796295	0.5362824307914448	0.11101887395433602
cg10318744	0.3906642121355407	0.09726697586973568	0.09433600454422116	0.8839819547945064	0.893690702771773	0.1438925711467198
cg07120889	0.028944329984244444	0.029122326898827745	0.0299353246627058	0.35647263334159685	0.35000975004746315	0.030892146885808006
cg10699171	0.06801516496576676	0.06328170522190278	0.06570206276258124	0.5980178086992337	0.9175250296666687	0.05949597004157036
cg23174662	0.03977891448480944	0.1776928284299752	0.07009529681430807	0.8072303090120257	0.8453127236343042	0.0994239809152962
cg02315513	0.3088635231248709	0.06699609125382203	0.06994424734281536	0.8391215018985553	0.8616178475661248	0.09757335252758108
cg20611272	0.4997195389282444	0.12120903162308669	0.16319511484073831	0.9301261363779496	0.9246307395478668	0.16465961728335357
cg08462055	0.043480741380553745	0.04364318484464296	0.044638432699746516	0.5488550064711769	0.43985096752799957	0.043540257795756904
cg22898082	0.47236067436922957	0.04336940898830035	0.04238429210307475	0.7674473239336655	0.6522601949261313	0.18161061470323306
cg18437480	0.09423883657360986	0.07636641757475633	0.06994699091408947	0.6229077779972745	0.5464772148707485	0.12827600650690812
cg05348871	0.1936573174872168	0.08592857451648415	0.08069583965060781	0.6318665888832481	0.6565184868109302	0.08525289188597104
cg25050392	0.45318030737566084	0.14790107092730967	0.1374327300112982	0.9427362895796841	0.9428029960696166	0.1327998742434924
cg14412134	0.26884529506435906	0.28654394805896977	0.11338002863324353	0.9429925980389157	0.9564677643734021	0.08489464555532947
cg13554018	0.08898977086778183	0.2664668519514141	0.15041884252189935	0.8210237781180648	0.7965446259492277	0.04395983425375963
cg26601310	0.17178370519939165	0.07494255019543294	0.0757852805313496	0.6549101707001159	0.6391336583713414	0.07657633981493157
cg16047279	0.0726101692984911	0.06553534090058814	0.06528809896801392	0.5895468839890526	0.709390512305721	0.07332128137431752
cg10859442	0.6458430132029365	0.05533006523431211	0.05451428121567136	0.9057885751041652	0.8655795433764262	0.0567114557857922
cg00517080	0.0310265142607062	0.6383772184779573	0.3231882913495045	0.9135248515974681	0.8471970463460204	0.12363755496465874
cg17813891	0.39927530309778375	0.037725687202485494	0.03771869385664689	0.8169455413916614	0.8648296052188809	0.06593494251710454
cg12547807	0.04456508085779385	0.06910797036864424	0.04711858642554124	0.4660151592469222	0.38111546924442297	0.05088663282005743
cg06257110	0.43143086432286754	0.06331061368065818	0.11584355872706448	0.852175563680017	0.9189573932281448	0.10765122785653967
cg13152690	0.5295581246021477	0.04839618485994699	0.050207825495345935	0.8708678788235804	0.8943434005881867	0.06577399654637106
cg11775828	0.42045208095571984	0.11286807072405258	0.11223736215034397	0.7393109512345262	0.5395241119001019	0.07967552986348952
cg21253742	0.3698574868362202	0.09738375464049594	0.11839622628296358	0.9361391348823425	0.9323420245483751	0.5528493201216204
cg24956176	0.547962906824723	0.04283918213056535	0.04428550220873229	0.6122873997713429	0.5694759027791911	0.043756707643865314
cg01849093	0.27157439933293454	0.2824446128691627	0.2424119479355531	0.8826573116693254	0.8410462163879975	0.15922242196737632
cg00636527	0.3763790623039201	0.09483174648020215	0.08369304892266195	0.7313766843187411	0.6712509686125515	0.1336632768628578
cg13634319	0.06714685671878601	0.038222524950062654	0.040125775338721074	0.4043035453790005	0.3962010506141612	0.0663359031419455
cg14057303	0.7022577166643915	0.11398522499452521	0.10462839851363966	0.8600869046487195	0.8436818412560341	0.07792772771061186
cg05132828	0.26214433165289897	0.06894539259349551	0.056476918943603814	0.7517496983986988	0.7338177755408261	0.06123343872123137
cg03538296	0.9502301782234388	0.9400818651192562	0.8881596964592722	0.9556239322697151	0.9569278226031713	0.06802459104449819
cg03752203	0.665932224734601	0.09973390240098744	0.11694311366518498	0.8389947182311314	0.8061365206082651	0.21617637931931727
cg17972213	0.7928327619818891	0.19372951499027619	0.22427306474591385	0.9300045510721796	0.9196809823727058	0.16585150369008306
cg04522575	0.5475103879500157	0.03475008430566194	0.03346879759123377	0.6357100253177356	0.5885686099114452	0.038639336053672584
cg22021597	0.32776054350237116	0.050045666828631805	0.04289590872769508	0.5147109897712601	0.49802700591308385	0.19962702353902528
cg02237342	0.028864423289549326	0.028314452389621176	0.027476963381042323	0.19961297962823513	0.029557854186432204	0.029451190619222033
cg10578938	0.15889469864611744	0.063817371504102	0.050486440210257465	0.634639341218752	0.23930264662542367	0.31705673909087007
cg08224785	0.22235767821737545	0.10842166891848067	0.11305786775860713	0.9146764258494102	0.35916433225462413	0.7513805154182522
cg12793123	0.044280792135569555	0.04477114532450176	0.040364081399261835	0.20633585899383305	0.04224013715347444	0.043897084290544175
cg22991506	0.3534671872351782	0.05854977854262486	0.043250781955787555	0.7530367737418012	0.8088167421733812	0.09129945880413669
cg01170124	0.35683727817969807	0.044650876111187655	0.04460216749394435	0.9432806790157556	0.9455928915048943	0.3582550336521824
cg07706695	0.056007225969111736	0.03665240182911145	0.037965595849732574	0.7581113484879718	0.774896512882451	0.041614317443480854
cg05751148	0.029624573269690486	0.02974503779898426	0.02950297407921739	0.23968451940652724	0.200857449451882	0.03851675807755968
cg21241560	0.6721074600214747	0.07201973122788555	0.06241417059464177	0.7460878560218291	0.7446077677676334	0.05810814751656067
cg01219426	0.1608829017977107	0.24166733806929117	0.038232272036833354	0.5733665648503984	0.4482968171968797	0.05012983241707931
cg23213217	0.4891752558472015	0.0668565531985296	0.06551602278784402	0.8668181434048171	0.2296018040781471	0.5846110815973479
cg19661705	0.06356883712959843	0.06421857903413752	0.0696539995949581	0.5773947209633943	0.5761374828803156	0.10831318747161355
cg22843803	0.3519549978499403	0.03221082911856339	0.03496506428195326	0.5366725455110829	0.2593350980444326	0.2519349110233437
cg15514918	0.5103162366605539	0.21639325924806524	0.16782991490285654	0.8499081913013277	0.8235354043773914	0.37059538804928716
cg07917978	0.5282865014781286	0.032282691605274944	0.033642213329280544	0.5383282474061107	0.5069155154493117	0.08796443776461728
cg17080697	0.9616689715032118	0.9631889663505956	0.9654093196805822	0.8970835382288922	0.1907436249450012	0.953002937675167
cg06526020	0.9535514786899499	0.9517520681943198	0.9551785798066043	0.9208249364074402	0.11830356131694629	0.954882401311223
cg10133935	0.9644268819760575	0.9671069217196655	0.9624111040302862	0.9534918195467449	0.27779010269876353	0.9579546083481336
cg19935471	0.9357904767142015	0.9269669736440189	0.9306294702105924	0.9342453714922722	0.16422133500147387	0.9326795080449541
cg01699630	0.9449488373582089	0.9442932719050174	0.940377179370457	0.9450853108908723	0.1652429700998648	0.94867218058883
cg23098693	0.967965966867695	0.9653893002989842	0.965416324010394	0.971091249198635	0.450624447032265	0.9675887715361525
cg25600606	0.9653235815208994	0.9689330228644749	0.9711156814833086	0.939736889643867	0.1622259298154727	0.9665695968430996
cg25006077	0.962327794718016	0.9501291224743863	0.9599087258488683	0.9328398717177929	0.17171432257449062	0.9382784960541165
cg25739938	0.9622338912281484	0.9674346515348656	0.9666302908564607	0.9478185710391115	0.07274045263025429	0.9527370505214795
cg07905808	0.9613335703161492	0.9586547680541398	0.9595566639097513	0.9508129749106968	0.29261005352303393	0.9553719500698863
cg03820688	0.9533404649310834	0.9374062233725228	0.9435673039236171	0.8763219789711373	0.21517383731456455	0.9462251383027996
cg01692842	0.942784276203258	0.9275269170792383	0.925407717945116	0.8801301973209751	0.05467097054700278	0.9272044331804613
cg17442155	0.9242782096252473	0.9321756528389732	0.9290196593568103	0.7347939342409209	0.12711505782366297	0.9177270298738471
cg19037107	0.9686909867050641	0.9648676480052519	0.9564475439472517	0.9215758117480686	0.07297695379481435	0.9575168594518436
cg06270401	0.960932368969933	0.9407275161493366	0.9304794191223691	0.8950011649378288	0.07423553304024536	0.9097780359293579
cg24737761	0.9506444489417949	0.9541268484032566	0.9457619044158333	0.8538437759048093	0.15829575416383054	0.9090814823495448
cg13862853	0.9675983074327441	0.9713309308183702	0.9722229023085395	0.9258258797294378	0.2747002246250023	0.9693131154822844
cg09020199	0.9271250596177234	0.9332193789816489	0.9275950128048661	0.748581445595041	0.17999092985533896	0.9158330062463415
cg03340036	0.9578011747863959	0.9520371030040288	0.9547815141091115	0.8193648573254787	0.06906890282088637	0.9591516257197283
cg20720686	0.9461894098765753	0.958751001762364	0.9545521793568269	0.6901833467804669	0.21545931458139791	0.9498409551918254
cg08154963	0.9161371024369521	0.9309422751628451	0.9341322819671791	0.8134843456761808	0.08389213730644095	0.9055058609904291
cg05089897	0.9291896236726706	0.9663248080009516	0.9685992583157848	0.9444611618111923	0.31923157975774596	0.9420696340758671
cg24560920	0.9640932402362227	0.9620306362248797	0.960523718044483	0.9636001613758951	0.5860094259189742	0.9665271019126194
cg17852482	0.9313381234077841	0.9303433310665794	0.9309910956369251	0.8741687035984579	0.1033290358686478	0.896693892024868
cg03094134	0.9432924466679599	0.9429429216779109	0.9460256474851925	0.821021508963784	0.15381653740372309	0.9287743303901235
cg06230847	0.9793734017810111	0.9781076355720499	0.9790020105993484	0.9801814553077391	0.38388356204858753	0.9766308334884468
cg22840076	0.8913703900952918	0.901555207227588	0.90574627691695	0.8327702258046611	0.1894728235779649	0.8743846330957249
cg11070172	0.9633232919062401	0.9621350014810921	0.9422580019397675	0.9537882975450912	0.2593905941085931	0.951283563904279
cg04036920	0.9667273480758594	0.9646992007379458	0.9672239692272318	0.9098529399652358	0.2691199969650586	0.9630181904822703
cg13255542	0.9494179507309897	0.9494027500449256	0.9485418611328044	0.5669247399875763	0.05579664847150867	0.9409385888572145
cg15361231	0.8746443933663871	0.9456276772283464	0.947621046031514	0.7922528129544846	0.08348196717291649	0.9138304284410557
cg14066298	0.8927854298658272	0.8844319005883259	0.8840533322708566	0.8961779862796503	0.27431049355641907	0.8967704262689108
cg01676795	0.9682735784989023	0.9673464743049212	0.9648189540438762	0.8790754568923469	0.3514499590186853	0.9666162912177466
cg22381196	0.9745599682252442	0.9766827740931721	0.9728059629139716	0.7327769109284095	0.03683939380750631	0.9705478332142747
cg02021919	0.9604941194786643	0.95467809612434	0.9524358614109106	0.7931784422712586	0.07330633171342331	0.9550768839500745
cg21285555	0.920449057343448	0.9223912601098404	0.9195079750930495	0.7920686679764705	0.09089976857708715	0.8225867573565366
cg05936004	0.9603068932636193	0.9570236580980337	0.9545008961431365	0.8637521678198027	0.07305714324172011	0.9332684426548312
cg24690314	0.9470186776224431	0.9133922482910957	0.9456314192571342	0.8720989913660193	0.11754863408200286	0.9341941532081912
cg27510066	0.9363020721021013	0.940029633764702	0.9187461226094266	0.8812313207992674	0.12175878873949672	0.9496192203775665
cg00501765	0.9436527134579935	0.945070979016975	0.9420168716467238	0.9387458183828624	0.1752742163170832	0.9395738047970469
cg04425551	0.934594952918729	0.9382176436828751	0.9463309143766171	0.7352602143250241	0.1809703593308859	0.9291555455246625
cg10611016	0.9662583339810658	0.9677369543810229	0.9680299797521777	0.7489628924882836	0.08290473894804073	0.9687005751643281
cg13618969	0.9475395340661917	0.9577450984320718	0.9605629541433939	0.9358493137373047	0.20089770415505062	0.9507042266331591
cg05501357	0.8956366144876724	0.9063291953116176	0.9168360671013048	0.7831213693709477	0.12945420785711376	0.8959357252046868
cg05344747	0.8500022242751601	0.9608585428240025	0.9607288217184008	0.8826200889388583	0.08945461399828455	0.9619822291513176
cg10934870	0.9417607259955453	0.9214004109431453	0.9317159733979339	0.9147326431314122	0.13615892930396745	0.9478087568116782
cg01761758	0.9436319528965211	0.9266339193290822	0.9403006921915018	0.8402213448347174	0.15057740192885286	0.9398252659847852
cg17078883	0.9420782355317464	0.9245736967407236	0.919520458327405	0.7582015799820764	0.17684767651355884	0.8995955555601505
cg12612122	0.9355656388235276	0.9304584971095874	0.9294002200298178	0.844009744177295	0.16420179652307682	0.9334789903628993
cg10487428	0.9194456450491619	0.9178882579681213	0.895647919707517	0.7850717294669302	0.10763967541029434	0.8635387736284568
cg13595556	0.9677787675144731	0.9596650891555634	0.9550807489753227	0.7116669365855354	0.05840071241747696	0.9204338426656798
cg06068369	0.9556685722234768	0.9577202927968355	0.9537423555383908	0.8382345184205173	0.2911526735015847	0.9109449368496761
cg05454562	0.969065685581101	0.9610162019983874	0.9562925889033633	0.6698636903070934	0.20289610180208908	0.9621180629530254
cg19619956	0.937155638341395	0.9336211530480338	0.9389413198028764	0.900074881666083	0.21572413762009265	0.9167332850644612
cg06352352	0.9626836129502243	0.9636135722543867	0.9603126329257297	0.7854973863127024	0.2589473219444971	0.9581577739443528
cg13178361	0.9483077207975278	0.9574504646490949	0.955372180820538	0.7576842812306791	0.11274304084788986	0.948647445886365
cg18835596	0.9431832698896808	0.9438573317737746	0.9495204328516984	0.7418086435956761	0.38184232576053284	0.8850286485812086
cg05830425	0.9541933062692651	0.9425239860208355	0.9371177765884644	0.5397634247934553	0.1556570875709234	0.9442724629130416
cg15010903	0.935925212122711	0.9275224231728063	0.9242514443181785	0.913442920856013	0.15650511516425933	0.9335955306003325
cg23599224	0.9451794904526102	0.950869736632145	0.9507044438277458	0.8489507697289814	0.1035476492870243	0.9495715825008859
cg00777445	0.9536247659823376	0.9505200022451407	0.9458306742133529	0.7192639264925417	0.1617804571746132	0.8966381278660867
cg20203469	0.9646065653640575	0.960283832854217	0.9622010523418802	0.9511877083165347	0.2757866949471342	0.9586527931048989
cg01822050	0.9527802749988569	0.9471291995106225	0.9451861225121629	0.4921013903611021	0.11567592250239893	0.9522074420946434
cg08730245	0.946158121327815	0.9529712913259425	0.9543716721618525	0.8530140357851903	0.3029928474291954	0.9445547724581457
cg13366774	0.9572798979129777	0.9499615871705259	0.9475541604500393	0.6336417271712353	0.22319430432417237	0.9585923917577248
cg26893816	0.9647875806275633	0.9662920266291533	0.962775952869324	0.9531093270455171	0.5010733845497475	0.9546920728851579
cg21149266	0.9085229162436791	0.9052223645012835	0.9057239306923033	0.4711235542590261	0.1137656889013126	0.9090409966061209
cg08091050	0.925788340756155	0.9494853334859149	0.9479610520730228	0.8784285890009144	0.24150515553407764	0.9299159582588118
cg25752703	0.9447632726558685	0.9386456074306314	0.9415945607061877	0.6791813383504778	0.31651776538334403	0.9320088175992379
cg00421164	0.9671446548658796	0.9681483560668903	0.9697633310440458	0.9391688288136965	0.43193394248391415	0.959307691340069
cg11313468	0.9143095521161718	0.9035319363339773	0.913195600064127	0.747568758479183	0.05633614889113928	0.89593134510569
cg07079231	0.9634188932918271	0.9648470104527329	0.9649927223959617	0.8997285180889634	0.2929726945236797	0.9674798798306167
cg23210971	0.9283668135509429	0.927942155987235	0.9250665836134813	0.7902822399967517	0.16655125152323047	0.9324302237223902
cg04460364	0.9610853555686538	0.9659335957114569	0.9644176706949712	0.605366343040485	0.18348244616580775	0.952333940479583
cg19513582	0.9513684718768345	0.9421959346976644	0.8675559262374979	0.9480638144309932	0.2205708509035307	0.8334089308328406
cg00980622	0.9555715669510431	0.9462686156384853	0.9419738749896671	0.6157273341306618	0.18907864427456972	0.8737648027360525
cg16291589	0.9518982125673724	0.954751358695588	0.9489906700016886	0.8689409292090963	0.3261408615904525	0.948960952985703
cg15891546	0.8469816986586255	0.930027990134553	0.9426287750244133	0.6340735326301364	0.062674221717050893	0.7356447816356964
cg09694051	0.9193428839702015	0.9366650259279129	0.9392168280552298	0.9094912996558442	0.15488014441023662	0.9441773106466365
cg11900393	0.9437788580203377	0.9453033555658905	0.9398602526688616	0.9072371690115789	0.35197271107340383	0.9428825864661973
cg22481695	0.9543527649602414	0.9573369672071596	0.9535911083295776	0.8516337364313776	0.10420252294161242	0.9534235600070587
cg17385088	0.8807443073352311	0.8585045325595386	0.8870750046742424	0.8644063652816283	0.15840506637290797	0.8502097948013897
cg04276715	0.963932073347878	0.9664069348092691	0.966076134353272	0.864000446650245	0.5263938780083982	0.961613649666728
cg02319986	0.9508558243602144	0.9467924890818719	0.9493407323208485	0.5838816965011069	0.14093641663937223	0.9417114793363421
cg11671363	0.9376568637050773	0.9436041341582279	0.9434315334745105	0.7446755366988055	0.22413343544885392	0.9184936924071238
cg13618516	0.9638319254458527	0.9665550554829165	0.965843175989685	0.3901382958518533	0.11728528335836368	0.9622304832321448
cg11809958	0.9353162917095681	0.9309638392972113	0.9281558125429955	0.8764688664966137	0.16324881843224412	0.9394787848481896
cg13474450	0.95776261805779	0.9544639682919557	0.959125374033814	0.7238557374718124	0.207504714260247	0.9057160564194233
cg09859659	0.9370094036927843	0.9590654117541915	0.9628750012064498	0.922616543699188	0.161954866880854	0.8244176217992905
cg06706813	0.9680505425813395	0.96839336079549	0.9683491669353335	0.8236444173180849	0.25531027459180616	0.9690155505228414
cg22400420	0.9485546375391389	0.954687014564136	0.9474760315886248	0.9275103666694489	0.16725087205396322	0.9394710462576934
cg21772826	0.9542766462866267	0.9507193869723408	0.9509202215940423	0.8972731354679222	0.3949801065259858	0.949755157981565
cg11715789	0.9565482321552957	0.9289029812897026	0.9313734252874055	0.8785134653436228	0.19068482075798718	0.9034673402632049
cg01383911	0.9666539833215368	0.9691241291358031	0.9671376079763642	0.9639590151904937	0.39589143966320095	0.9671045215530722
cg07143462	0.931795670437708	0.9140096319458709	0.9277687069904829	0.8691580512326827	0.27492606299092637	0.8994846300605528
cg08106108	0.9525299282675789	0.9536273152911399	0.9553857643116888	0.8843630369551699	0.36657545619057863	0.955112475146683
cg06168950	0.932510660199085	0.9312446638659713	0.9348262371657263	0.7409648560984421	0.1873645869290272	0.9178527772088383
cg09109411	0.9582158098576277	0.9601035656429997	0.9553927954308112	0.3658298677143762	0.09342445167094722	0.9520536633891207
cg06479433	0.9614396077552588	0.9665687785381523	0.9661901504971879	0.9511558133063975	0.6451377741449766	0.9676339890260449
cg23037469	0.9555623933600315	0.9525434375187248	0.9486769975457054	0.8907273133972483	0.48213341800872	0.9546431939633329
cg17510957	0.967143532163255	0.9707837386296893	0.9722406730055164	0.6299838524797825	0.32208960408073845	0.9710762213423261
cg21005412	0.9545455581620172	0.9565473569841426	0.9625488309607413	0.7621134410544561	0.24817346484681851	0.9437982442470947
cg08413427	0.9220860011803943	0.9287688833709349	0.9236195107378471	0.5635769298493638	0.09896946487579039	0.9020979023132677
cg25043643	0.9559215013520904	0.952383100429705	0.9525516593856673	0.921851771701426	0.5061672402349788	0.948653655307435
cg05708073	0.9057791084580751	0.9186925410360653	0.934658653809049	0.8734344961265994	0.4208702599433565	0.9037862879584443
cg26105956	0.938962487370665	0.9363824170233693	0.928870912378679	0.6726150767744529	0.12715751803003245	0.9401098166119417
cg27099293	0.8740720586363807	0.9163233223569222	0.9249150044341206	0.41952412062014033	0.1925992545477918	0.8763234813079742
cg04389994	0.9541872571049745	0.958780372963888	0.9609626767447091	0.755676064326804	0.29924796784681557	0.9492915190283543
cg13589463	0.9333740119231783	0.9343235303557816	0.9055307671465306	0.9361366094801437	0.21091666234310905	0.9406288166722818
cg07496207	0.9132841942087898	0.9303719542866566	0.9292711375887035	0.6586916720161012	0.15444176476210744	0.8954415838444565
cg07033722	0.9767116178679527	0.9751253243610376	0.970730110237259	0.26000623082886154	0.055697375364268484	0.9708668543800557
cg13468144	0.9656798697411358	0.861539537891165	0.9511841011835673	0.9631725603742913	0.12290976091059548	0.9546703976840378
cg07302959	0.9531181384708762	0.9512708938613322	0.9581587497409245	0.2511045391521467	0.056313686024364436	0.9524204040627606
cg11690666	0.975103730107897	0.9703298191987755	0.9757545730792975	0.6154741771222948	0.18521129822296933	0.9735202402635439
cg12019801	0.9649021297075692	0.9486293414289764	0.9495977227549413	0.252369914656687	0.049382367266866754	0.959995895658185
cg08462127	0.9717357735922614	0.9698931875642195	0.9655992249662044	0.9005776546562518	0.43388117663171233	0.9622124016932604
cg25356504	0.8141443745339491	0.8764356308086776	0.8807177266985942	0.6870022225503712	0.10172879470685356	0.7903356816174966
cg00030432	0.9341972039889961	0.9338902391888927	0.9225874102701055	0.8161327330177378	0.17903111678082842	0.9020450994284556
cg08173709	0.949408511865717	0.9502020131903818	0.9666564157726025	0.8142942394956264	0.4256070524054515	0.9545108411277615
cg10342963	0.9411274885325613	0.942322218497109	0.9340640829297524	0.9364084984578228	0.5366642752495959	0.939168482241012
cg11826104	0.9639273103801992	0.9646292916103638	0.959602942037644	0.6287210078784815	0.2828693596403619	0.9589072659928807
cg17932662	0.9359219920765708	0.9199275629700786	0.930793696904693	0.614774012756725	0.11985371470232921	0.9175863544554905
cg06829969	0.8682768143119016	0.9447017107293745	0.9446998159984876	0.5911771267754651	0.163606589258405	0.9294125259607743
cg22992279	0.9153699281651527	0.9224238747851183	0.9125855914331691	0.9115650873111056	0.351117788092063	0.9095754800432276
cg23911433	0.9426707091105146	0.9239732913659043	0.927305757580596	0.9161619748592702	0.12216246370867846	0.9251531627463528
cg10972897	0.9527427081206575	0.9441564416944122	0.9491689037423134	0.3528451635743376	0.12508808270770017	0.9210829340390122
cg14516183	0.9599406228018218	0.9598438655136904	0.9619123032142297	0.3171560968209264	0.07806830849751212	0.9595755124006016
cg04943741	0.9461102491156723	0.9404218075224368	0.9488992929466253	0.7793655079403127	0.23784657539774817	0.9431276468891655
cg14352586	0.8962325737670951	0.9002942895889259	0.8987303386713404	0.9037040039079816	0.35216335277299876	0.9016853368786913
cg02265742	0.9446734681545713	0.9316230533719523	0.9231185894195196	0.9314992627896789	0.39054068415389936	0.9323075491629333
cg08773226	0.9463842964319535	0.9511572041968501	0.9519803233629919	0.3396283912617301	0.12273610462022667	0.9437416418185067
cg01502428	0.8309218490145983	0.8795396305294133	0.8990961819140265	0.6480384586587632	0.07119740752458847	0.7979776326099904
cg25790531	0.9524948027605517	0.9454198638211807	0.9481068503028882	0.9329118275643029	0.2562104639718697	0.9390463231838382
cg01044849	0.9552239611106587	0.9601091319776689	0.957448448885317	0.9400895577250944	0.2849349531600586	0.9533688206951381
cg22904296	0.9535156510137553	0.9581772675891651	0.9377892342688758	0.8568654859289102	0.5164977426257976	0.9197242903521545
cg02969426	0.9526130146121218	0.9600829619015582	0.9615819260701367	0.9169101424467297	0.37837569591509723	0.9471677381254305
cg04407248	0.9328736322913089	0.9240401686151224	0.8862018802602354	0.6574234191539132	0.2405150860808821	0.940848696415887
cg19460836	0.9486163851828451	0.9449411174967394	0.94060073307289	0.6854276776504993	0.07906220735458304	0.9389758305965793
cg08253808	0.9538785453211741	0.9703499256431958	0.9682383391367904	0.8123117598468726	0.06023037178456489	0.9638140011726339
cg17285931	0.9681885240113246	0.9687142079869157	0.9666610845276716	0.8333060878193107	0.5551073827443143	0.9686587496778385
cg05919238	0.9567882103159573	0.9314778743647107	0.9462723914530455	0.6559782819581963	0.13514857482738737	0.8947136051333787
cg06494464	0.9338122958019504	0.9404937698852072	0.9367196243411046	0.9170432464346664	0.372537393094849	0.939851357179462
cg16396191	0.9422021791792338	0.940540927440497	0.9467804908701006	0.7640416512543573	0.12477686951063542	0.9483747256460766
cg13652008	0.9577514647117842	0.9582870207834274	0.9600915655300644	0.8045494592152308	0.11653408808796113	0.942114993492717
cg16096172	0.9655194923172765	0.9609350032289087	0.9565298432161323	0.9140889684318352	0.2654522581468331	0.9409272805897125
cg13633625	0.9401332869485344	0.9628519154426487	0.9614677054619026	0.6933927756872055	0.10883754578595495	0.9619325593714632
cg19295314	0.9491749483333284	0.9493044773443058	0.9455770432439651	0.4866381665154542	0.3126256063784501	0.9172107227982551
cg17343451	0.9569555726488935	0.96193278766506	0.9604025476153673	0.8901447947609016	0.5024426774366298	0.9533502176567134
cg14543285	0.8736892645912956	0.8866509243884534	0.8828261239979612	0.8236396377064779	0.1647585544520832	0.843943922085078
cg01747796	0.9404037503447468	0.9322864206651981	0.9119664879662798	0.9322116645788551	0.4527766320136938	0.9429268681565216
cg05171937	0.9410290396863892	0.9647453915952016	0.9651187755078782	0.6633935635856745	0.12305542835953356	0.9636750371500544
cg25198847	0.9427134243209261	0.9609474271235133	0.9577178060109947	0.5753129780974167	0.1898659062040092	0.948118460321358
cg08670658	0.9365813468072959	0.9609685238628058	0.9573266223199203	0.4705932531003261	0.12325459994479857	0.9451065535717831
cg08435683	0.9468211329789461	0.9416090107838969	0.9462977140307592	0.9416027922926364	0.6748079441442755	0.9434359556496915
cg10206397	0.9633865480337345	0.9588034447660079	0.9601815956432592	0.8510381074853759	0.17398449115988687	0.9571942938905125
cg21685770	0.9182096106988331	0.9493915040315017	0.9539194958965123	0.776801822965851	0.06775420344781695	0.956346859958442
cg24361586	0.9673962339498108	0.9636888102792256	0.959006017721264	0.5754852367950943	0.2407196206497442	0.9352056254903239
cg07017125	0.9382841654527804	0.9313170010205444	0.8968010720291428	0.9211052837783181	0.5681477992303438	0.9342283691528998
cg03025465	0.8763428143854731	0.8969280327926796	0.907750741424421	0.4917048757658862	0.10485822199892213	0.8927960440299972
cg21492378	0.9614417797182713	0.9667530709771135	0.9678875678020162	0.2407996980174081	0.09365342770869124	0.9632429491051607
cg23954655	0.04417088460755098	0.042292286373197915	0.05525018242421576	0.1373629229894838	0.7812024218499897	0.12654618811297083
cg05915362	0.03345483050143546	0.03565017499227297	0.03717070006371234	0.06994051130808161	0.2827830775823617	0.036700324115412505
cg27058497	0.14261031567310778	0.047880127840320384	0.04744100689777662	0.28431098704937174	0.706935168753563	0.05013813132202124
cg06516865	0.023081431133630915	0.029049950101872047	0.04151195864978055	0.03353713658907135	0.35293949834037325	0.06914325133021965
cg26341831	0.026459960278664516	0.17443461388176626	0.031789289519025724	0.23175424687128246	0.8438061332131817	0.059450096052447485
cg15459165	0.0304907976608064	0.051332025596740154	0.030706441701564766	0.32176100994114054	0.5194348417180581	0.05826978711955694
cg15474337	0.06750574785791771	0.16504738906477814	0.14951877350508197	0.06380215232789913	0.7258069774501529	0.09351359534259922
cg10825315	0.06879566835158892	0.06739564789830838	0.06034092477585572	0.06581689796116591	0.5945542250550968	0.06099937926817023
cg25474235	0.12662856707600065	0.09030298209755282	0.09570375772001734	0.5798209245472036	0.7283439963959613	0.09471317040755273
cg23280720	0.23952198623477017	0.03166978890603376	0.026574153093454757	0.6121205862954666	0.8637537740770738	0.2959290982083113
cg19016694	0.1663285803042521	0.03997603458927929	0.0387832619850658	0.4416341589456719	0.602382907786286	0.05432524330079115
cg14781394	0.05281643955072177	0.03833976196500027	0.03365462343120226	0.1059662530627593	0.33133045599775696	0.043376387763784226
cg21221767	0.03261008670206523	0.03417357372009322	0.09706064376658494	0.09166087420158035	0.572269068484511	0.23123048674196686
cg13655250	0.06445182876053157	0.04108003779023365	0.04819509326060761	0.4040748832638356	0.4704244693096552	0.04623340116886574
cg21761853	0.24632513322997848	0.1643867840612523	0.09915856185378377	0.1567788720910115	0.6537603783762392	0.08123598011099192
cg04554131	0.052717022925877516	0.03475888935760365	0.03337165544135521	0.06471151831226978	0.3558294743100162	0.03744527703499086
cg05551825	0.07298021055336879	0.06213216631057642	0.059934090379018645	0.29206866256496433	0.5750203148090908	0.06625666381038889
cg07996532	0.04564451235610523	0.06768009983461298	0.09587970533561839	0.687133433694389	0.7605721947793934	0.5043035097809935
cg21052932	0.03454619111984593	0.031901165277249795	0.03416557069799437	0.5595711886716401	0.6787780682951547	0.03858795270349685
cg26724841	0.5886786466736997	0.10494027902402964	0.07113033421413024	0.740611051396778	0.9182193708320597	0.19985888246312405
cg06640822	0.5069891781805448	0.2481787646300034	0.03795741488907036	0.7571196726314473	0.8282927229566259	0.05427955479311532
cg03526142	0.2972599410839834	0.05262511906956032	0.057270491447609456	0.8264559564732459	0.9080298261891352	0.050978475141499335
cg12635790	0.06700369401358724	0.05564776364600506	0.07653293092963598	0.22517716426949205	0.425344642494661	0.0564224294119067
cg19279042	0.037520926247947145	0.04672938767941489	0.08904466875164052	0.3381439116768207	0.39112244695430437	0.06919884540006432
cg03722295	0.39914946039527543	0.09703435219111957	0.1029565563490747	0.31977354395980556	0.7914048562353021	0.08652650161052274
cg10516886	0.041425469749304944	0.2766175631269467	0.23319071547345183	0.16862799532131129	0.612196426406221	0.4618324560094893
cg07623567	0.02916702223784908	0.04499592205173817	0.02892084842231005	0.27473819290164464	0.30136001229151743	0.030621035128193853
cg16115689	0.23493302968275145	0.08738988355231271	0.06289908115257208	0.4986308398365715	0.5552398870608668	0.07017524695584991
cg13203135	0.11781662462791245	0.1007334671349131	0.0945591149343501	0.09973796772254226	0.5385883828937114	0.13060450022424008
cg19414383	0.3838411008693092	0.05142600618771782	0.05276763047502035	0.5670613968497381	0.6182717371697976	0.05477307300701417
cg13525276	0.03358847330487644	0.03466923471804365	0.03328163212045262	0.12101531185884687	0.4833674561570431	0.041515138710854466
cg00324097	0.09845295332002592	0.03235443442601316	0.06407161071132808	0.3833815292698264	0.609568486719692	0.385195941323251
cg24002003	0.055331585353486624	0.27376556815068426	0.05421388459306612	0.12287171770243023	0.3804932176692973	0.05301426335866962
cg17934775	0.12577712026434767	0.13233834946589865	0.1203927047861588	0.7325129375621547	0.8135676084193777	0.1005852519416599
cg13461622	0.6485305666236195	0.27596737070849425	0.05185917005936163	0.792569025656127	0.946601084178375	0.061344053854123656
cg17843665	0.07024179968905754	0.2888723309223815	0.6591234550640448	0.08546070184911213	0.7765225460055855	0.21145250985257064
cg13603599	0.6434443679163558	0.05499104105119435	0.05343819587043206	0.7269963677615348	0.7617246504483983	0.1378775735833194
cg27507473	0.11444773927735327	0.060426740773076325	0.06234841821805738	0.27342800834951053	0.43572358749130813	0.05858769967071134
cg00446123	0.03732738639569698	0.03508322755143843	0.03452593127810358	0.8038145780885166	0.8840354787679133	0.043308190134047644
cg26106166	0.11466090224778148	0.13564220000244007	0.11083099839875481	0.7585973183814443	0.8963973966365051	0.0903104719373966
cg00754552	0.05607452771576565	0.6726537768801061	0.5722818218411142	0.07211417851628106	0.9193873814322234	0.2833845600707353
cg07692929	0.05102582568768427	0.5536073216139092	0.5423719725124911	0.7922063684578635	0.8213670159493269	0.5291934115803225
cg09790270	0.040609813408805435	0.04031348953844635	0.04376387870353308	0.30538223040018886	0.31975800527126913	0.09162419295725542
cg04406863	0.2372883397143584	0.12010729642246559	0.06781659794335337	0.5867055711173951	0.6237823668833458	0.30374269948126004
cg23428192	0.9310505095968079	0.9250449889382726	0.9243871399606568	0.9231916425723588	0.9032426261113949	0.42809125151378535
cg14396758	0.9699641516102878	0.9669858729211995	0.964947160338602	0.9719302821992802	0.9710432078022669	0.5465269928710983
cg05148385	0.9478598968430142	0.9397691486104147	0.9177182087042537	0.9475496410025036	0.9520556319394881	0.14598279167143724
cg24271718	0.9656108525131489	0.9691056427440108	0.9648898307068671	0.9718426119180742	0.9707307450776123	0.6761488305601872
cg27274718	0.957968883846718	0.9556251367674632	0.9537928372724771	0.947299519993852	0.9477720826859114	0.11039720225582263
cg03956353	0.919275648120788	0.8947200798679039	0.9094061617168739	0.89048540625092	0.9122502883013334	0.37644520793757846
cg05353884	0.9621215148181463	0.9487452629275057	0.9424637468513986	0.9601268686597536	0.9637828725407883	0.4744199573085131
cg25846372	0.9436527010564143	0.9471368575714318	0.9480763979446853	0.9337450009192769	0.9187751690557011	0.2336583775164569
cg05515570	0.9635060973248569	0.9641544278838317	0.9478302239703436	0.9685858970711949	0.9667590838433867	0.5544850596466022
cg19353949	0.9198966591643111	0.9337105942149783	0.9364829116525512	0.9432261895812039	0.9538444055288053	0.33918337518515296
cg25270899	0.9456129029335981	0.9474445660813511	0.9542075293813809	0.9497151372480352	0.947617734528496	0.43393160155064775
cg17350544	0.9060481928399322	0.8910518747703305	0.7514642934908621	0.922974891055242	0.9200766010137343	0.10989773958925304
cg11790417	0.9504426096069052	0.9442585967627496	0.9432373096805405	0.9382676902876472	0.9443490491750447	0.3066303475093655
cg15705930	0.9507337574685616	0.9440089484646281	0.9133784627888528	0.9480294096677239	0.9516841599683207	0.21036269250322334
cg24410690	0.9582301437593597	0.9566728166322015	0.9566950030224197	0.955263401933746	0.9468714800619066	0.1775918019819012
cg21828319	0.8527023780140331	0.9627091926996656	0.9528751845174858	0.9608317051997571	0.9653592944465851	0.10579695617883265
cg11277156	0.953473832963036	0.9088989359075933	0.8643148320459149	0.9471167695498555	0.9177228801431104	0.47234229687333656
cg12855331	0.9418576537712602	0.9419334857559645	0.9454171107887389	0.91125678445493	0.8973984983152234	0.26123163376806935
cg22015486	0.9104197373021523	0.9275787437889651	0.8807869021550364	0.9357615007687584	0.9544168685315664	0.16161844814427404
cg07802362	0.9602616210284612	0.9534256383269079	0.9119151786071568	0.961047868211503	0.9585612717997625	0.17482454800377037
cg21373263	0.8954484498959331	0.9076725541341284	0.8939431139304083	0.9198367747676874	0.9008885742355922	0.15643220095719654
cg26012482	0.9329099585461568	0.7864890838832974	0.6723312082180024	0.9429617840207906	0.9360784835889006	0.06818753044768536
cg26275360	0.928845718884342	0.9356582388617962	0.8802417280522021	0.9490649112408104	0.955932265589808	0.10089725173917123
cg07165105	0.9642429589614063	0.9393727690034759	0.8828805106754479	0.962760920758978	0.9553846904544897	0.4260095354640881
cg25801622	0.8807389760474426	0.8136089410346831	0.6203708805509377	0.8717065828160848	0.8835717505899866	0.09009216405220184
cg22834511	0.9660101476796875	0.9281570726410838	0.8899762413103229	0.9687602629029507	0.9635531361724861	0.1828478488812846
cg11743000	0.9308690132247212	0.9531812531711756	0.9290319578395377	0.9598467134043887	0.94763557729883	0.2986236826603516
cg02400146	0.968635581140307	0.9622705759192774	0.9597979101959058	0.9594698336259609	0.9579271526526232	0.5307237940330133
cg16412914	0.9318715283477216	0.9125612702894295	0.890980147389345	0.9076491555245753	0.8722133616274564	0.38549259966808086
cg25426716	0.9515066810066503	0.9516420951725482	0.9471235156471627	0.9578924666347416	0.942013142729179	0.23178530303796016
cg07106737	0.894812679833209	0.8756453035131047	0.8955009177068424	0.8955911410344876	0.8773068901150121	0.4691253312322133
cg01080424	0.9098187870291501	0.915018404747471	0.9169395257430143	0.947762539188548	0.9419054197132719	0.17685407954803178
cg24697460	0.9588900032362759	0.9625554358644994	0.9385141338669388	0.9349054456978373	0.45266321173027707	0.11435310815658808
cg19349476	0.9361037997651755	0.9398463794456903	0.9410946202679449	0.9309797151165644	0.9337923191308818	0.41903262216249093
cg04929868	0.970621258967187	0.958982064166682	0.9420431020447371	0.9659093802968683	0.9558103035665174	0.4649517812711655
cg05530294	0.9659594134188587	0.9732796106736575	0.9641421937440986	0.9775848369430428	0.9692967866620407	0.6794727971616038
cg25386954	0.9415708878143871	0.942739190251331	0.9125228382112385	0.930349967551689	0.9282595284693743	0.1528445401162982
cg10628126	0.9363866706103331	0.874326610764306	0.8036593420743893	0.8966404438719646	0.9526743110908201	0.20409267946512658
cg10981962	0.9344028013015112	0.9077299933836062	0.8908716696694331	0.9182460952526276	0.9228239393583407	0.4583482019471381
cg12611860	0.9688154616507682	0.945667448747706	0.8780650326095844	0.9638480660620822	0.9641669584965913	0.17304136719100235
cg15661715	0.9687064442343589	0.9679211692034031	0.9657631276741147	0.973200932192896	0.968727671399064	0.6120851113007509
cg26239495	0.95336596358387	0.9391521091674082	0.9522726808727082	0.9621833201597368	0.9639619341892126	0.6890011828242002
cg05421487	0.9440978773528367	0.930416927645794	0.8603041824104558	0.9433345827770605	0.938625490727303	0.22518910817177282
cg21167761	0.9049356742308404	0.840488228789518	0.8403384227800357	0.9036936165638435	0.8892363928407029	0.3201244241450887
cg16360310	0.8834349214464001	0.9107513625958821	0.9069529616346463	0.8742691369857605	0.8581622245264943	0.19517685209071536
cg23071286	0.9391254098011798	0.9309916726816374	0.9121556563335825	0.9048280280401291	0.879486033148189	0.4451645900717198
cg23435567	0.9527259859707626	0.9542983434065432	0.9520206037551959	0.9509134604298917	0.9538840197293298	0.4820514103755209
cg15319380	0.9209172066382602	0.9213447518249115	0.921666014933075	0.9132582392104229	0.9173373912245173	0.6118279225117711
cg01416168	0.9571273849782215	0.9542360190395299	0.8946954793880673	0.9612878087119668	0.9633104812299557	0.13591731255556017
cg26423542	0.9641274267529136	0.9596521988200896	0.9214924069019909	0.937503118963822	0.9335435216100857	0.48010043768916655
cg03368758	0.9358443900779287	0.960637646686473	0.9579282952939118	0.9402881034052455	0.940769427186626	0.20859804512764976
cg09689296	0.9465683516358876	0.9265854503237128	0.920485168847211	0.8954649982792395	0.9170757583714862	0.3596866916785907
cg20655099	0.8686530734171478	0.868659697997924	0.8452266356902824	0.8576290501108039	0.8774585396798427	0.3418994700189037
cg10830795	0.940817504364328	0.8630421390662895	0.8783313196784849	0.9462613088338504	0.951802410529621	0.16902742983942992
cg25494075	0.9500843720877439	0.9420403506230953	0.901050095062759	0.9521138177783793	0.9547386460885232	0.3068977794138417
cg00913818	0.9583702224181309	0.9167693049143724	0.907999976713888	0.9555471472631009	0.959844582514574	0.5191972327519042
cg10214132	0.957379322896959	0.8699757372502503	0.7103963938838083	0.9605029631332034	0.9601079213742648	0.12716726973142792
cg08262429	0.9659251006462977	0.9570799974191511	0.9598669507233077	0.9624602830669191	0.8814347868547179	0.513866214318458
cg06713373	0.7663912594414385	0.840146567355917	0.731306071936998	0.8604022686360946	0.8688241316349598	0.12769882573085853
cg02195105	0.9390115997640333	0.9417297353284793	0.8942662370548115	0.9482368492786659	0.9514391613433547	0.13882822821236945
cg18304186	0.9590735782455356	0.9572764530505117	0.95763353338023	0.9384032174113466	0.948687738911329	0.3137971020441865
cg20668812	0.9297504798372579	0.9128692177903593	0.9128052727697956	0.9493983310485354	0.9470477380671991	0.3145773543277903
cg06385584	0.9670918859075632	0.9519028530325383	0.902494278336615	0.9605892219707604	0.9615466250902625	0.25875238974750564
cg11435239	0.8741776971836671	0.8506076186132824	0.846418983349413	0.8896085398699524	0.8839539934093965	0.4892717492696183
cg02018326	0.7745479119213674	0.66882198476161	0.5718060075296771	0.7679621738081014	0.7524573298018602	0.07049887924944341
cg09765463	0.6033713602744645	0.8544739365881681	0.8376855733173042	0.9423417188150739	0.9287504674856594	0.10937759357816076
cg17850498	0.8881625542153676	0.8843781254282528	0.8982230752371088	0.8615569669880265	0.8390592465252892	0.4521494197066897
cg01183860	0.9145941301961555	0.9083009174711276	0.9089975267322553	0.931740287613016	0.9278072203825133	0.30488877037031553
cg26107055	0.965494322254173	0.9676766292272007	0.9624195144278388	0.9656831198267845	0.9619800455005658	0.6250049350226363
cg17647904	0.9648970603127444	0.9666326725771544	0.932822195163103	0.9012557645106409	0.3996775026840023	0.12456493434941708
cg14953379	0.891586186601814	0.681448586706008	0.703534109199201	0.9634013595204106	0.9652580854249998	0.12097470739738833
cg27216807	0.9020723104193319	0.9066732467755706	0.7515167172940694	0.9259034547615842	0.9284209953852692	0.1142992098450397
cg22086536	0.9300909954652435	0.9034657726433943	0.8449102196169975	0.9215209508470475	0.9190364803229599	0.29744780638094576
cg10081681	0.9187406448042887	0.9199000517289524	0.8884296693177594	0.9324294510347981	0.9405541280766334	0.5794392256763478
cg04784635	0.9402506277653573	0.7281570729217837	0.6377112948603865	0.9548190497490983	0.9513170751610758	0.09616562500809142
cg01112784	0.9313729959289836	0.9192763532197288	0.8846219556345537	0.9134720704821417	0.8810540642750938	0.2234162652286077
cg26648465	0.9549306163806044	0.9496613701834091	0.950445887134625	0.9195700376928737	0.9124850110016178	0.45362310368589576
cg20987610	0.918742843337577	0.9227004723582316	0.7906975956648765	0.8580682714698318	0.9643162288904228	0.1027844514042127
cg04218548	0.9147481590294676	0.8974250964505917	0.8038571169733869	0.8776327167468709	0.8161606951311804	0.3982662819686373
cg18095824	0.9399154363506926	0.951001481563472	0.946405886568915	0.953509068414843	0.9602142983261166	0.35089756605616645
cg19418525	0.8899366652154681	0.850810253858792	0.7939956509354977	0.9550758156142496	0.9665168988100524	0.19227022293395546
cg23855818	0.7371002938013042	0.880810431667727	0.916990908709133	0.9453353775960406	0.9323582055236929	0.385053641991575
cg11978441	0.8187124001685123	0.7609514085148529	0.6401693151907184	0.9081770698054978	0.9205985747998865	0.060766414173841245
cg23855986	0.9483303794329212	0.9532547935719133	0.955683461301143	0.948098846831517	0.9481122773539573	0.4293919591655852
cg05355684	0.9614836906163076	0.9493916761699799	0.9222384760414379	0.9627906223539162	0.9576977687637678	0.13965474379212556
cg14026109	0.891041586488738	0.8883884692893498	0.8993463984224218	0.870654932085786	0.8875026161041365	0.5081116549080957
cg14791799	0.9612238512561087	0.9292408551396037	0.8901508482691637	0.9359190197943755	0.9159311632340641	0.15596432415994346
cg15703314	0.9546872856047006	0.9483247200706344	0.9189190641049638	0.9606667640321012	0.9586164299778858	0.27791062558259133
cg09883188	0.8799336202574216	0.8457625978340638	0.8229997827163124	0.8605878391505053	0.8531933494875593	0.20467215634712968
cg01912119	0.7126781248515535	0.8926308742945893	0.7972314616834455	0.9087766278273777	0.9015910070966395	0.10997331741987236
cg26496628	0.8455488950791047	0.8136187846054176	0.7636932309577664	0.927428412065565	0.8841516298796155	0.1679697963575754
cg05589999	0.9309462211491412	0.9459545990837449	0.9410928595780236	0.9551280440337007	0.9572484670493967	0.49893040419792456
cg10401362	0.9593390173410833	0.9545556421937896	0.9560987139089587	0.9348509455670425	0.5522744618809967	0.36378981414416756
cg11805552	0.9065774786085505	0.8638032962941639	0.8394548308801923	0.949953765043718	0.9576258320464196	0.18766808566545193
cg24302127	0.7449100279384224	0.9220684782608171	0.8631389075194597	0.946437322367546	0.9397044376670133	0.14545454933077678
cg19614454	0.9380261231696927	0.8276259914333248	0.8758353896209109	0.9492159330400247	0.9496941533367985	0.18277096014153896
cg15757195	0.9433222719867532	0.8644621785784594	0.8415711237140375	0.9479075156208169	0.9475832461961631	0.08601638320487559
cg01830256	0.8410348415007843	0.8721995254130531	0.861088343625531	0.8582302095808266	0.862295438147617	0.21980449014263093
cg10055950	0.9341849158384135	0.9539064270937079	0.9560240064459665	0.9624815525526125	0.9621860281262501	0.20949117509315687
cg02480298	0.9480974114234576	0.9460396400814441	0.9340736292104662	0.9594949692811313	0.9580698414653412	0.16928446711018694
cg16220743	0.9647788235006777	0.9554024089423426	0.9659235050988106	0.9554122711311456	0.9642981934770195	0.4366829963581504
cg06068163	0.9459940713093196	0.9439045081038059	0.9447729278048286	0.9346256262688919	0.9420469841556467	0.3629781359427673
cg10157558	0.6843684288193067	0.9097515528628505	0.9105675798031572	0.9624287218343938	0.9329372488509444	0.11426116153784836
cg20594465	0.8755429679086186	0.7735934329552413	0.6789792251905639	0.9115399377263591	0.9112318583553425	0.1937362044158262
cg19149463	0.8482227446218478	0.876399453192604	0.8319175727172694	0.8375611469551522	0.8482838518819176	0.304449691576032
cg01177851	0.951762340372388	0.9188163709837697	0.8652957318607949	0.9538986849546622	0.9190341864732428	0.3608661122194734
cg07187971	0.8774375433622792	0.9043302976761376	0.8490986741900108	0.9185605825500511	0.9019817444352449	0.2564542694759298
cg13420934	0.9058656047400813	0.8110933640796376	0.7162971030089974	0.8566680397984385	0.8268237591963278	0.2747807560433205
cg02192218	0.7672719534587947	0.8673317515498367	0.8151779204952998	0.8992478356413703	0.8968138399905858	0.3371418753086875
cg14058851	0.9527089947408754	0.9472281336400019	0.9405377671114364	0.8413969268400378	0.8017228694349718	0.108734812977843
cg13828440	0.8664805184580839	0.8788338002743724	0.8134017268102469	0.9377705714460992	0.9419043781561128	0.08589673669992076
cg09261289	0.959873415429866	0.9438523071754321	0.8041225396773773	0.9637135917035525	0.9673987793731443	0.11468840123629617
cg24046689	0.9738155022553812	0.9736847458497128	0.9742714841366468	0.9752004312290569	0.9717687330410235	0.7920573701278798
cg16316183	0.9572733205183758	0.9639948223345992	0.9511258971681276	0.9330466035336419	0.7712379815754348	0.11453329821341214
cg07026010	0.952914505695458	0.9331654186671579	0.6570639118883183	0.9535233460395359	0.949674280232224	0.1804422968349978
cg15225779	0.8241708260388446	0.787141075977199	0.6605578669632921	0.7795974625375579	0.7565388990484452	0.09717335804674736
cg18052778	0.8418312105389595	0.798245486245598	0.8062259054890828	0.8456606599273477	0.8466064184540593	0.42974221355145387
cg00449738	0.9643683659005677	0.9679611505749558	0.966032967657829	0.9655917080999855	0.9721294657626278	0.40260386078428656
cg15777606	0.9493746047477656	0.9347316084008986	0.9358235582513861	0.9563813184067742	0.9507203960475998	0.6205451254581669
cg01291375	0.8949871907817696	0.8672628223588907	0.8060529620796636	0.8768837434704935	0.887987383102821	0.2126683977040348
cg00910503	0.9170177898186951	0.9587948656761195	0.9589722634119203	0.9465686187342502	0.9514803264157053	0.5256032356265107
cg18310515	0.9421414964072193	0.8646869383161774	0.6675584100874247	0.9367416515266919	0.9402960946603759	0.09334157915728021
cg20756600	0.9627632933232095	0.9590890401183928	0.9408024873757731	0.9609980335312274	0.9568977577784842	0.5798904729901383
cg14466759	0.9162142878763959	0.8892031493196941	0.8402111136953946	0.9372680274733299	0.9344038081306654	0.5193586825285473
cg24902995	0.9717217082226697	0.9719979416040789	0.9733800628446432	0.9754680518920391	0.9658324649212023	0.8040583401594233
cg00057667	0.9490773136071733	0.8000383965292888	0.8584474994317232	0.9478042915955731	0.9495847122597864	0.30515699166113736
cg05643988	0.9599273192201364	0.9208139317882328	0.7685552786033746	0.9604844139351412	0.963047048363072	0.22295071530057742
cg00525496	0.9286945655620329	0.9201015120424321	0.9251945390117895	0.9134796676112016	0.9154420736220608	0.5535572234133869
cg01939535	0.9176017674760045	0.9323307640174996	0.9027276415561107	0.9254076806707194	0.9014026922559223	0.49662638188749897
cg12111137	0.9485275375008039	0.8134626198468652	0.44589153421788075	0.9201502636976187	0.9140333215703973	0.07598703157996414
cg17579287	0.87688749545208855	0.8255326921746543	0.7582734818473492	0.8500462920350023	0.8618046626757703	0.43851433980731624
cg12912920	0.9160086978682764	0.9295097076813812	0.916695762716314	0.8572062182289537	0.8729502986349047	0.16350680847073484
cg09505513	0.8811613483960453	0.8830203603395668	0.8719012637838391	0.7714677455343346	0.6619315359415929	0.15082577508154943
cg13733008	0.9323957342520518	0.9264196375753075	0.8198520567470334	0.9333633954333983	0.9289134222853912	0.16505921746069732
cg03649855	0.9437844333858965	0.7789182720969992	0.7384978770724858	0.9571655216756876	0.96623765049071	0.3289926657687341
cg00719568	0.7405653530523306	0.8997409539933197	0.7364613307093615	0.9387259671359656	0.9433284976264565	0.06920472758416546
cg07119168	0.8996809195026009	0.8832381853160527	0.78325145418392506	0.9167666104076685	0.9190227569321767	0.27821006346708055
cg27482571	0.9602875025330646	0.9155706135015251	0.9143611501442419	0.9629845654196343	0.9618216771192213	0.28795840898221725
cg22450662	0.9435579383761954	0.931739461992924	0.9279649823480263	0.9429108639974542	0.9426208940059477	0.43757415500311186
cg22715788	0.9798677536870031	0.975907066143996	0.9649050726410546	0.9786804654326258	0.9799082215354892	0.480202066861997
cg21777154	0.8460897103613075	0.8630973861573392	0.8656758209859623	0.7780409138669111	0.7670745091229076	0.1888313444959657
cg16575998	0.9697148919234282	0.9683336315394331	0.7506131932673679	0.9694843597178496	0.9683958851266525	0.5125636157331309
cg26785882	0.8942652425248064	0.9187194434539138	0.863237903586981	0.9108595211103162	0.9263319538770819	0.24897888949960428
cg15241779	0.9388637831059283	0.9053353113182205	0.7132066815125152	0.9477089313665674	0.9435307344945739	0.09653023424664357
cg19080233	0.8962240755759932	0.8770500547906042	0.885267414201058	0.900175751596944	0.8925770181601805	0.2887069180593123
cg14159576	0.8987709151148668	0.9183062081980302	0.905324268290511	0.8758060338123775	0.9100861573125296	0.34685580266838834
cg01026300	0.9431282007899541	0.9203578512527222	0.9252700808026388	0.947979015339739	0.9410232740042133	0.45037504233973036
cg10860364	0.8090925029753758	0.7754966625625237	0.7423177745850114	0.7617147112828984	0.7709664307233354	0.28719415135499476
cg08625996	0.9537683263561642	0.9620619924816093	0.9485327116744433	0.9583973200821273	0.9305200284039183	0.3093446568296912
cg05914150	0.9611322723732172	0.9508510400913014	0.9571664095501581	0.8430433399293397	0.5519010858518804	0.16622470833694772
cg03606098	0.9281281532210666	0.9256870062037343	0.9248561766606656	0.8907384505686569	0.8341489477403362	0.18102691416587355
cg07112456	0.8628748351598561	0.9507828097244098	0.9490964588577208	0.9365558328851779	0.9514166936365366	0.6170530742231297
cg13254203	0.9356517760358444	0.9132983440153565	0.8809323522211339	0.9491876991331883	0.9505022984554817	0.24459048299209307
cg06053376	0.958535342271575	0.9489609771097152	0.944793348981893	0.9576960902513735	0.9577754655891461	0.6192750694904418
cg25395087	0.9340880988733798	0.9480880301558421	0.8973239574639187	0.9308967150287754	0.9481511325878029	0.22443803531328088
cg04718702	0.9130006287839593	0.9240160819258335	0.8959838792159361	0.9012401052796194	0.9176542590231058	0.32868127440411815
cg19556284	0.9195150104407411	0.7993335507609589	0.727398065413926	0.933465793124372	0.9288180914925639	0.29676702328178717
cg19552441	0.9811814414271081	0.9814567299182971	0.9792247397412266	0.9803951268386567	0.981068595042104	0.9172877036043231
cg12255554	0.8708689026157682	0.880785871664337	0.7076312949805775	0.9099501453666242	0.9130615753957902	0.3429521683899556
cg04747996	0.8527534425282631	0.852897584467744	0.8395994172769013	0.9065615769459161	0.8984720090624424	0.29216938541276477
cg23621463	0.944250112533743	0.9441217137789691	0.9467649127261465	0.9249659817338591	0.9170659760202988	0.7034615187994282
cg07029002	0.11985889904593691	0.6930871717364165	0.5842828492360189	0.7112390487696042	0.7341181597751014	0.05284877411453006
cg03055021	0.9303270309220715	0.9212199510430221	0.9080591468830226	0.9081072749344083	0.9125284464814912	0.3773486182840564
cg22784047	0.8743543457820564	0.8972058649419281	0.8975985479629703	0.8619221581902144	0.8442742868213194	0.5747785581749957
cg16246188	0.9666166806756444	0.946706534131707	0.9228142096009176	0.9657258559695338	0.9626947813105501	0.4259412461057465
cg23895155	0.8973629688510522	0.894151836404452	0.8865527171586165	0.8671451775057915	0.8794736120302593	0.5660110158323
cg19153120	0.8975774504303714	0.8634272948296	0.8409926056139576	0.910784305027847	0.9223887428105557	0.5458866237620714
cg18560571	0.9698675790298092	0.9345891869148729	0.5736342110441219	0.9376446116026477	0.8222589562213718	0.1765386721126037
cg22130673	0.9164915693919249	0.8699874005679277	0.8545738931665613	0.823436746839638	0.848479030775946	0.3184575915942842
cg09994445	0.8809762333448202	0.8599979773266608	0.7852115432974389	0.8847033511060508	0.882730445107643	0.4217870468594178
cg19504001	0.8917066249978827	0.8152916352926384	0.8142351043617894	0.8537046487119043	0.838503119137809	0.3594417608169547
cg18714086	0.9074522286606154	0.5141282546772378	0.5187256707137243	0.9352092669083891	0.9368383633854639	0.20154269207879133
cg00355690	0.9620400259199409	0.799087114084794	0.7968370462213327	0.9542205386826179	0.9351898703250758	0.4590943326593221
cg17418387	0.77032080221753	0.9196107763499112	0.8901754179286517	0.7877385079304482	0.5524761354876864	0.22868820978877238
cg04503570	0.9374468224382501	0.9234288879102461	0.879748609735759	0.9342892578613285	0.9321668616012848	0.5564165677624833
cg08350797	0.9333318558172831	0.9191148950894843	0.8983040856023169	0.9267527989001096	0.9332949933290514	0.5613910007742352
cg15259233	0.9544622524067078	0.9490115327823023	0.9507019698907795	0.951715845690361	0.9450393916707454	0.34811229268076227
cg15393025	0.9610811357464244	0.9558730918440816	0.9538259393478942	0.9617543972085906	0.9622703754752246	0.6759605622760191
cg26329192	0.8421530358058529	0.8091309164659563	0.7902824434323307	0.8126047089680786	0.826050621274941	0.2131513514815195
cg24467387	0.9547257726632874	0.9332822555886632	0.9307191540719774	0.9704544121861562	0.9748628998052716	0.26371194300358924
cg21180201	0.882722478563218	0.9349989100565419	0.8793643400386144	0.9252902785282678	0.9214094562365017	0.11771851591525306
cg13240704	0.9384355419499725	0.9330166765884688	0.7634842127950171	0.9545112097409918	0.9545549071097869	0.1994169912029496
cg15789789	0.9543769991856099	0.9135460219640325	0.8168447612299525	0.9537745470116396	0.9458731560245879	0.17675715448200374
cg26102819	0.768047416762343	0.7260416418279195	0.6238408665390945	0.7885681388306037	0.8036534487297862	0.07016125687743428
cg26379475	0.8830792764800137	0.838404611511713	0.823022906983737	0.9278306024933458	0.9403522288113488	0.19071977822703318
cg22106284	0.6313137265551401	0.8287982679410509	0.7594282511513426	0.8612546323420683	0.8502642296494313	0.4143766383708743
cg22109930	0.9191343450521663	0.9011503400237494	0.8744771475835699	0.9134581689102649	0.9131485466579013	0.28484940554250715
cg01038299	0.8837803246012772	0.866335907809012	0.8669550251828287	0.8516981915687629	0.8544129375911831	0.46872444609009317
cg21275838	0.9546452690181767	0.9617909824213718	0.9626683059954768	0.9520391908192346	0.9600021860655081	0.2645175301275776
cg03725573	0.8338191110467515	0.8313971208696319	0.7955282979746009	0.7658691659958277	0.7846468291193657	0.4670887954687268
cg07831553	0.8994555646631102	0.8455830600271638	0.8313318922688259	0.8576469302964705	0.8623183878466916	0.41585364317153656
cg01749467	0.9331533478550422	0.9149156072981586	0.9123512114727389	0.9148174279537996	0.9513771957850294	0.40408023615551897
cg10790709	0.9168503138117509	0.8948181286463912	0.8560363521717818	0.9083111622540353	0.8828246371901779	0.25816361736582755
cg02084553	0.5115177516994572	0.9603808676722175	0.9644985513988834	0.9565544379072203	0.9619980065756849	0.2336734581413752
cg08786079	0.8716530862662543	0.8847559962303514	0.7574263891303418	0.9225662706326854	0.9240727746212286	0.11296454056549315
cg24637261	0.7872904279942017	0.6003082411794587	0.6144179386832094	0.8977170535174553	0.9052207132069061	0.24025913624143033
cg26007445	0.8928991611458745	0.8809210683016125	0.8705244418524803	0.8815636021125386	0.8776352386802038	0.4043286827943648
cg04482712	0.9237820062158071	0.8278761627446056	0.7494024644675163	0.828619069116175	0.8654005877722697	0.178847566966171
cg26088614	0.9434561171614989	0.9218875790750632	0.8665603635509125	0.9480919842988265	0.9473390493597657	0.31624423974865473
cg24495350	0.7763191194577465	0.6565257659810347	0.706101480047866	0.8895203997146747	0.8923614416816024	0.08968619923064072
cg06857018	0.9495622940358244	0.9520965080384638	0.9270290762828992	0.9465515794768555	0.9550842171804005	0.6186878649632925
cg10983470	0.9216057613155648	0.9240305573848095	0.9232728843059933	0.9349990083417115	0.9302287756333085	0.479105503573825
cg24854175	0.9389646515812571	0.7076760532427524	0.3319345383350951	0.9483950053806078	0.9455655709638459	0.09848273290734955
cg01960300	0.8346638988083761	0.8739335955430215	0.8714591497793713	0.8578781183411264	0.859899034167754	0.46318022841652723
cg04392554	0.9436944232621945	0.9470410634402339	0.8897492294146182	0.9516302030672786	0.9568348956377715	0.5254370403110914
cg02331262	0.933726186478188	0.9217823926449723	0.928569878925873	0.8174718795061726	0.7355065119937535	0.40066562733624544
cg08234149	0.884316266127951	0.6000045921484172	0.5972247976898948	0.8372682009639931	0.7957322088139284	0.13919510872662516
cg03172931	0.903009545973334	0.8223091638359797	0.4946160890823885	0.8301080985806464	0.8212935938015029	0.13772803268734082
cg04992852	0.9637184123152126	0.9634437008732522	0.9508702932619235	0.9597861407393224	0.9651008958834034	0.31890482887154453
cg04313875	0.035955170084060406	0.034527263816296234	0.03901663645152343	0.03610369968925866	0.036995514677761535	0.5435603705763273
cg27043010	0.16280199091857958	0.12485333141547311	0.12181035859431594	0.12236502255968833	0.12576821394689666	0.8082524177665947
cg14928510	0.04654244924697302	0.05323115749336432	0.052830788288318255	0.046876789894662076	0.05218942454615431	0.31322672172735433
cg19760410	0.019818123600170445	0.018412650710312225	0.03174447699798333	0.0276918188380031	0.021636217439086225	0.1946471308622036
cg14258143	0.04566606891722897	0.03965237243254925	0.05322173652587114	0.04438004833040934	0.0370990110786955	0.46094300825282597
cg17056607	0.04969946807677715	0.4088317704711841	0.4289135794467006	0.0809086404709072	0.06746630358687229	0.5800302197587157
cg18881723	0.03667837239127453	0.03701464501155362	0.16632877994657871	0.06337177159998703	0.07853803992255802	0.7062866444606691
cg26348226	0.03416515342643683	0.2387990395923538	0.42606890125450003	0.05141992705644677	0.07346187499540269	0.7005994729237423
cg06468347	0.8002255408602218	0.7407970754891728	0.8532867524002297	0.0710285785502885	0.03765358436774619	0.897209062971803
cg24728803	0.11369071251979904	0.7450189679325501	0.8513195546723742	0.11179709307594804	0.10516959459516809	0.8940881078470869
cg14011327	0.041866909101444715	0.06103239246006314	0.06089994482504294	0.08819929733073786	0.06194211827183425	0.5220548697647411
cg08612539	0.03557419057812807	0.31852592581034633	0.3787589724888665	0.0608348257495261	0.06404857831021953	0.4734981024439147
cg22046201	0.6533204171287305	0.39739035764648284	0.6213847371634384	0.21271939368428533	0.20748398886801633	0.8293393523446083
cg01580228	0.9277658880920648	0.8976650864583583	0.8841506077156484	0.24283446025769442	0.05068353548895064	0.9415760004036139
cg02611419	0.038885400341881274	0.07681929886219993	0.07284032959785751	0.02550653120076602	0.026085479491316798	0.19703294575018998
cg26065247	0.7152324244353235	0.8810537919928129	0.8671453966060304	0.15475268057136904	0.13393718071671792	0.9147662590335369
cg23829102	0.238474607115819	0.47589816583154326	0.698232548002001	0.058435936124586814	0.045004814494018164	0.7929515234919694
cg09457245	0.15731021235617487	0.9292863676448982	0.9098745597559178	0.17234563242835002	0.5125864946964265	0.9269656592612521
cg05507566	0.1754206773128978	0.9624766906940528	0.9646811303034426	0.8410853810435707	0.1992695391499045	0.9506167546410991
cg22897715	0.09759804565670527	0.1479807793307496	0.09058608041791728	0.037814274770077615	0.030899071932464522	0.5749887192001529
cg03063658	0.06100405805736589	0.33195207743363436	0.4264914415951411	0.055368243687398365	0.04002809240753069	0.48815496657263807
cg19701828	0.8117024511333105	0.9527928811752255	0.955370768861127	0.10127777005341702	0.06577991448720681	0.9422930911530102
cg25887844	0.32100508752581	0.1066076947338882	0.2233986754213476	0.17062033978809824	0.07106792393345857	0.7631976648669593
cg17087974	0.04535072401496244	0.7971845351606942	0.8489619420076223	0.0645808704658518	0.057338722786409745	0.8494034427003638
cg26971042	0.04367452983732324	0.07114561165781966	0.13556164394829445	0.08736003645641295	0.11713188525251263	0.7296557897065505
cg06980932	0.09518068898065914	0.9576665696298867	0.9575622552420314	0.0893032081457523	0.4893137730907382	0.9543451134302885
cg05436845	0.7331557871627729	0.934296077117552	0.9385297146167134	0.10812983011080232	0.08600920778598407	0.9003488928225297
cg26476925	0.4665979375073057	0.7872898861009248	0.8217307443750761	0.11211384235151238	0.09557183270722194	0.7864154321198074
cg16268734	0.5162817330460315	0.9645360872937794	0.9630131622215129	0.28292110762231476	0.0730692800558177	0.960895907263855
cg24254387	0.03171021817657466	0.03003545601521367	0.03124490798906016	0.03138290216520143	0.03498867609720102	0.323747825099828
cg02018337	0.056365905846547625	0.6614355767119126	0.7880812218484379	0.06120806141106209	0.055447513502687354	0.7389085567248321
cg04213390	0.7405519479088015	0.9481606073234866	0.938166257663422	0.13016845455517156	0.07719482552746851	0.9114548190014685
cg07345108	0.030457637461965892	0.4573987645425732	0.4330913882990479	0.05300905090289544	0.09806373063906895	0.5207475223104726
cg06655349	0.8157192966178287	0.9296752175855986	0.9309091625282082	0.19477534988340042	0.09584817255068699	0.8958816646517755
cg18353345	0.05659519823869597	0.04946242021975505	0.046964995564507395	0.03954817885718502	0.03809555746023373	0.28131288899056744
cg12129117	0.8766435774248166	0.8497438852018261	0.8654535910819809	0.29857705569109805	0.2072339912545472	0.8533921716254995
cg26298914	0.9688243052209322	0.9707881260150397	0.9722934112177842	0.22812242951076897	0.09543830906485613	0.9654366785821968
cg04894705	0.034366764395543134	0.03407496655138678	0.03338078962118605	0.03256235730629094	0.03566661256820227	0.20416698799155147
cg04088945	0.946768121206557	0.9492670701941369	0.9592551930012689	0.3244443545519906	0.26215048433089927	0.9689547192606337
cg11481582	0.033803807991597316	0.4079432502536132	0.5373677786800224	0.03449529130668493	0.03721538346154257	0.6186876899522464
cg02889973	0.5941263100211073	0.9318439220879458	0.9268353648002878	0.06338436760941249	0.050369479637807524	0.8880574927099187
cg02905828	0.0686752581580479	0.05181873673873725	0.05275480264315541	0.05229208056565414	0.05007433402090445	0.2837501607611101
cg03989617	0.11892155502907278	0.1616110756978334	0.315078658216066	0.1138940095450491	0.10513021124520529	0.5853610392938223
cg07675477	0.23323718112335004	0.1297230084222477	0.1971612083132971	0.2048488268559429	0.23645740913510785	0.7850832235858194
cg16013543	0.03801258429984566	0.06671389874394583	0.21131276098625232	0.08723972147632247	0.07611129503025119	0.5330551350906296
cg15374234	0.15773771514146281	0.5250136415944362	0.5821218435945893	0.10048166884118813	0.08422800526616739	0.7418865431217228
cg02073763	0.06236661621654683	0.884749242008054	0.8706569789278867	0.07815070164944195	0.8615034125273531	0.9049682758729519
